# Supplementary material for: Predicting lapses of attention with sleep-like slow waves
Source: Nat Commun. 2021 Jun 29;12:3657. doi: 10.1038/s41467-021-23890-7 (PMC8241869; doi:10.1038/s41467-021-23890-7)
Supplement: Supplementary file 4 — Source Data [file 41467_2021_23890_MOESM4_ESM.xlsx]

## Sheet: Figure 1
1c	Faces	ON	0.566667	0.9	0.3	0.433333	0.833333	0.1	0.433333	0.3	0.1	0.433333	0.766667	0.266667	1	0.5	0.4	0.366667	0.433333	0.333333	0.333333	0.8	0.9	0.466667	0.633333	0.566667	0.4	0.266667
		MW	0.433333	0.1	0.333333	0.3	0.0666667	0.9	0.5	0.533333	0.4	0.266667	0.233333	0.533333	0	0.433333	0.533333	0.433333	0.333333	0.6	0.166667	0.166667	0.0666667	0.533333	0.3	0.366667	0.6	0.733333
		MB	0	0	0.366667	0.266667	0.1	0	0.0666667	0.166667	0.5	0.3	0	0.2	0	0.0666667	0.0666667	0.2	0.233333	0.0666667	0.5	0.0333333	0.0333333	0	0.0666667	0.0666667	0	0
	Digits	ON	0.7	0.9	0.366667	0.433333	0.5	0.3	0.233333	0.533333	0.0666667	0.533333	0.933333	0.233333	1	0.8	0.366667	0.3	0.466667	0.166667	0.3	0.733333	0.566667	0.466667	0.566667	0.5	0.0666667	0.233333
		MW	0.3	0.1	0.166667	0.166667	0.4	0.7	0.566667	0.433333	0.533333	0.233333	0.0666667	0.566667	0	0.2	0.566667	0.633333	0.333333	0.833333	0.366667	0.233333	0.366667	0.433333	0.433333	0.333333	0.933333	0.733333
		MB	0	0	0.466667	0.4	0.1	0	0.2	0.0333333	0.4	0.233333	0	0.2	0	0	0.0666667	0.0666667	0.2	0	0.333333	0.0333333	0.0666667	0.1	0	0.166667	0	0.0333333

## Sheet: Figure 2
2a	Faces	ON	0.00653595	0.00205761	0.00617284	0.0470085	0.02	0.037037	0.00854701	0.0185185	0	0.0683761	0.0193237	0	0.0314815	0.0296296	0.00925926	0.0252525	0.0128205	0.0222222	0.0222222	0.0208333	0.0164609	0.015873	0.00584795	0.0163399	0.0185185	0
		MW	0.017094	0	0.0166667	0.0555556	0.222222	0.00411523	0.0185185	0.0104167	0.037037	0.0416667	0.0238095	0.00347222	0.0384615	0.0138889	0.0299145	0.0166667	0.0185185	0.122222	0	0	0.0833333	0.0246914	0.020202	0.0277778	0.0126263
		MB	0.0252525	0.0416667	0.037037	0	0.0111111	0.0592593	0.0555556	0.00925926	0.111111	0	0.00925926	0.015873	0.0277778	0.211111	0	0	0	0.0277778
	Digits	ON	0.0026455	0	0	0.00854701	0.00740741	0	0.00793651	0.00694444	0.0555556	0	0.00595238	0	0.00185185	0.00462963	0.00505051	0	0	0.0222222	0.0123457	0.00252525	0	0	0.00980392	0	0	0
		MW	0	0	0	0.0555556	0.0185185	0.00793651	0.0163399	0.00854701	0.0798611	0	0	0	0	0.00326797	0.00292398	0	0.02	0.0353535	0	0.00505051	0.0384615	0.0213675	0	0.031746	0.00505051
		MB	0.00396825	0.037037	0.0185185	0.00925926	0	0.037037	0	0	0	0	0	0.105556	0	0.0277778	0.12963	0	0
2b	Faces	ON	0.411765	0.648148	0.166667	0.192308	0.6	0.333333	0.307692	0	0.5	0.0384615	0.0652174	0.1875	0.266667	0.2	0.125	0.227273	0.115385	0.4	0.35	0.25	0.314815	0.214286	0.263158	0.147059	0.291667	0.1875
		MW	0.230769	0.833333	0.35	0.388889	0.75	0.222222	0.5	0.5	0.541667	0.5	0.357143	0.28125	0.461538	0.28125	0.384615	0.3	0.5	0.4	0.6	0.25	0.5625	0.833333	0.136364	0.305556	0.590909
		MB	0.5	0.3125	0.5	0.5	0.1	0.633333	0.5	0.666667	0.75	0.25	0.583333	0.214286	0.25	0.4	0.5	0.5	0.5	0.5
	Digits	ON	0.238095	0.481481	0.136364	0.0769231	0.466667	0.166667	0.214286	0.15625	0.5	0.03125	0.107143	0.285714	0.0666667	0.1875	0.227273	0.111111	0.107143	0.3	0.388889	0.318182	0.117647	0.25	0.264706	0.233333	0.25	0.357143
		MW	0.333333	0.5	0.1	0.7	0.916667	0.452381	0.470588	0.346154	0.40625	0.285714	0.5	0.5	0.333333	0.558824	0.289474	0.35	0.68	0.545455	0.357143	0.181818	0.615385	0.730769	0.3	0.321429	0.431818
		MB	0.25	0.291667	0.333333	0.416667	0	0.25	0.285714	0.333333	0.5	0	0.333333	0.5	0.5	0.25	0.666667	0.4	0.5
2c	Faces	ON	0.637376	0.696565	0.614832	0.584147	0.726415	0.529124	0.580511	0.503675	0.690506	0.714004	0.618142	0.575261	0.698404	0.634971	0.532324	0.641768	0.558073	0.636826	0.56445	0.676043	0.619882	0.636166	0.626253	0.579523	0.674277	0.581625
		MW	0.550398	0.669484	0.586242	0.592901	0.744448	0.496831	0.650087	0.489122	0.652276	0.659546	0.637414	0.572564	0.692454	0.502529	0.603665	0.55073	0.662656	0.582435	0.639116	0.622589	0.605628	0.651599	0.579336	0.683626	0.55829
		MB	0.597612	0.610537	0.729535	0.663188	0.504309	0.724633	0.664799	0.561665	0.773335	0.548066	0.635059	0.566523	0.635836	0.651465	0.647592	0.645321	0.608157	0.573846
	Digits	ON	0.525594	0.533096	0.554448	0.489967	0.655104	0.411967	0.454982	0.413598	0.659622	0.549127	0.514638	0.488589	0.619295	0.594873	0.418391	0.497846	0.477708	0.542736	0.474285	0.603896	0.543457	0.534962	0.573783	0.486902	0.534974	0.482343
		MW	0.475506	0.554811	0.532752	0.514002	0.687402	0.42179	0.52343	0.400115	0.667703	0.551358	0.497809	0.487785	0.577298	0.427748	0.489325	0.487247	0.554348	0.492921	0.613203	0.516832	0.528619	0.571691	0.504454	0.600332	0.480952
		MB	0.533849	0.510883	0.622414	0.586454	0.445543	0.673126	0.562504	0.519759	0.414005	0.570767	0.461636	0.520891	0.623383	0.516019	0.635702	0.535768	0.506278
2d	Faces	ON	2.64706	2.74074	2.55556	2.23077	3.16	2.66667	3.07692	3.33333	1.66667	2.53846	2.26087	3	3.93333	3.06667	3	1.72727	1.15385	2	2.4	1.45833	2.96296	1.92857	3	3.17647	3.33333	1
		MW	2.84615	2.66667	2	2	3	2.40741	2.53333	2.8125	1.16667	2.25	1.71429	2.4375	2.76923	2.375	2	1.3	2	1.8	1.4	2.5	1.3125	2.33333	3	2.44444	1
		MB	2.36364	2	3	2	2.8	1.2	2	2.16667	3	3	1.83333	1	2	1.13333	1	3	2.5	2.5
	Digits	ON	3.2381	2.92593	2.27273	2.61538	3.33333	2.88889	3	3.4375	1	2.625	1.96429	2.85714	3.9	3.45833	3.09091	2.77778	1.64286	2	1.88889	2.31818	3.47059	2.71429	2.88235	3.06667	3.5	1.57143
		MW	2.55556	3	1.8	1.8	2.91667	2.66667	2.64706	3	1.1875	1.85714	3	2.17647	2	2.58824	2.47368	1.6	2	2	1.85714	3	1.69231	2.16667	3	2.14286	1.09091
		MB	1.78571	2	3	2	3	1.08333	2.42857	2.5	2.5	1.5	1.33333	1.4	1	3	1	2.6	1
2e	Faces	ON	2.88235	2.44722	4.22222	3.46242	2.25833	3.21429	3.84211	2.88889	1.25	1	3.05263	3.63158	2.96667	3.17647	3.11765	3.55556	2.64706	2.23529	3.72917	3.19444	3.14216	3.16667	2.86257	4	3.84211
		MW	3.15789	3.82353	2.52632	1.8125	2.38702	3.16667	2.2	3.12153	2.71429	4.1875	1.84615	2.65497	2.44444	2.4276	2.55556	1.88889	3.05263	3.4	2.16667	2.07143	1.84211	3.24415	2.18199	2.41319
		MB	2.5	2.67402	3.32675	2.70098	2.6875	2.50564	3.06667	1.93889	2.20743	3.75697	3.63571	3.66667	3.19444	2.55556	2.31579	1	2.75327	3.46199
	Digits	ON	3.27778	2.97222	1.77778	2.88889	3.82353	4.5	2.6	3.3	3.025	3.11111	2.32602	2.85	3	3.23333	2.26316	4	2.05556	2.22222	3.78947	2.75	4.16667	3.16667	2.91389	3.89035	2.45
		MW	2.29412	4.5	2.98203	3.35784	2.51151	3.16667	3.05556	3.33333	2.48077	3.16667	4.44444	2.83333	1.38889	3	3.05882	2.25817	3.15476	3.26667	2.63158	1.44444	2.88235	2.66667	2.55556	2.70556	2.45
		MB	2.55556	3.38012	2.32778	2.84375	1.52632	2.6875	1.83333	2.5	2.8808	1.57895	3.46749	2.87939	1.38889	1	2.71199	2.38889

## Sheet: Figure 3
3a	Wake	-0.319169	-0.194615	-0.217133	-0.238751	-0.375977	-0.121844	0.0177735	-0.0409063	0.104768	0.253977	0.151043	-0.0234846	-0.208475	-0.576729	-1.23428	-1.31893	-0.883045	-1.07224	-1.20733	-0.825739	-0.602475	-0.528093	-0.0776927	0.791633	1.19794	0.947459	0.537342	0.395139	0.680707	0.947675	0.558655	0.281797	0.419332	0.511968	0.299637	0.269714	0.50564	0.275529	0.678569	0.779608	-0.124468	-0.649101	-0.590257	-0.40807	-0.366553	-0.324699	-0.511267	-0.874524
		-0.864485	-0.683072	-0.384628	-0.140293	-0.30096	-0.112875	0.512969	-0.455072	-2.00924	-2.41318	-1.36112	-1.05375	-1.94947	-2.31698	-1.64803	-0.991718	-0.971508	-0.843125	-0.643657	-0.662077	-0.595908	-0.753948	-1.15917	-0.983796	-0.256248	-0.351745	-0.942125	-0.353342	0.269254	-0.254295	-0.721645	-0.760445	-1.11261	-1.13861	-0.675504	-1.21438	-1.71618	-1.70956	-1.44986	-0.71228	-0.164467	-1.10838	-2.57043	-2.65821	-1.96457	-2.28776	-2.5591	-1.51069
		-1.20141	-1.14114	-0.893071	-0.659718	-0.604243	-0.844709	-1.16669	-1.3381	-1.37771	-1.48876	-1.67415	-1.59511	-1.44205	-1.41453	-1.3771	-1.37905	-1.14956	-0.918137	-1.12085	-1.16656	-0.581808	-0.247689	-0.683317	-0.908812	-0.771531	-0.684752	-0.627325	-0.685831	-0.856695	-0.684191	-0.650728	-0.89715	-0.940638	-0.87689	-0.898443	-0.601525	-0.382107	-0.399634	-0.125893	-0.0316295	-0.223852	-0.629185	-0.78541	-0.587342	-0.54915	-0.552756	-0.387606	-0.438422
		0.25591	-0.236902	-0.704821	-0.325365	-0.161069	-0.575585	-0.741933	-0.531825	-0.0616962	-0.141527	-0.394576	-0.0500895	0.0317303	-0.181993	-0.10294	0.217672	0.255038	-0.200488	-0.415499	-0.5081	-0.466451	-0.047688	0.149629	0.137702	-0.128164	-0.183514	-0.198494	-0.0404582	0.227069	0.0714296	-0.602047	-0.932824	-0.682905	-0.514673	-0.494774	-0.266264	-0.088672	0.10361	0.225973	0.384267	0.663797	0.639218	0.551259	0.704563	0.859804	0.6747	0.592657	0.748352
		0.952993	0.108088	0.297058	0.956716	0.461162	0.193356	1.14262	2.10104	1.36671	0.668551	0.724625	0.833842	0.569461	0.975651	0.998104	0.732743	1.36895	0.997457	0.789213	0.923092	0.0836525	0.353788	1.11934	1.89175	0.970559	-0.922392	0.214216	0.56267	-0.0128504	0.883288	0.394251	-1.08697	-0.237521	0.957589	-1.14146	-1.43171	-0.332985	-0.235103	-0.615282	-0.796125	0.457889	-0.216264	-1.5158	-0.768653	-1.11526	-0.22301	-0.73017	-1.45909
		-1.61227	-1.2821	-1.20245	-0.984835	-0.991455	-1.21091	-1.26451	-1.02492	-0.898735	-1.11598	-1.29911	-1.20843	-0.980301	-1.36443	-1.90814	-1.81442	-1.622	-1.31231	-1.07798	-1.3139	-1.21757	-1.22225	-1.49863	-1.39605	-1.03751	-1.22309	-1.43467	-1.13561	-0.952507	-0.967048	-0.763367	-0.67787	-0.701228	-0.568818	-0.325648	-0.205235	-0.338412	-0.850483	-1.58228	-1.60426	-1.11007	-1.37397	-1.47914	-0.981076	-0.750682	-1.12497	-1.31984	-1.56828
		2.46414	3.03553	3.31672	3.09988	2.76639	2.317	2.51335	3.32216	3.31337	2.7161	2.88885	3.17729	2.44951	2.32135	2.64552	3.39908	3.69618	3.10497	3.04763	3.3582	3.33057	3.72652	3.76369	3.08453	3.10979	4.06666	4.24212	3.34075	2.80832	2.72302	2.36004	2.28314	2.40428	2.2875	1.71573	1.70145	2.21667	2.06153	1.69251	1.61459	1.81556	2.51114	2.69072	2.35347	2.30799	2.54824	2.57517	2.7174
		-1.41891	-1.25053	-1.04381	-1.24188	-1.37157	-1.39706	-1.51972	-1.50474	-1.42079	-1.48586	-1.38571	-0.932203	-0.90097	-1.40672	-1.68092	-1.73704	-1.53975	-1.08783	-0.955233	-1.32449	-1.37011	-0.823273	-0.65188	-1.25722	-1.59779	-1.2736	-1.05497	-1.08123	-1.29417	-1.70009	-2.09338	-1.78639	-1.44765	-1.57539	-1.68282	-1.80594	-1.72787	-1.92821	-2.35286	-2.34447	-2.36388	-2.63545	-2.80699	-2.84836	-2.65862	-2.69673	-2.79143	-2.24919
		3.86743	3.57181	3.31059	3.90864	4.29942	3.51852	3.52396	4.38786	4.60889	4.0362	3.45646	3.4639	3.24288	3.5144	4.40245	5.00453	4.98384	4.77097	5.30133	5.94685	5.37881	4.90436	4.49259	3.44226	2.81012	2.92509	2.8275	2.40149	1.55843	1.43291	2.41163	2.57984	2.09792	1.61509	0.715793	-0.16636	-0.04799	0.18424	0.155904	1.39869	2.98574	3.19124	2.78724	3.09289	3.32306	2.45032	1.94987	1.95934
		1.11386	0.966292	1.11384	1.20665	0.665444	0.346529	0.403846	0.589997	0.646072	0.692642	0.622055	1.15789	0.964678	0.301328	0.482445	0.467963	0.201913	0.22324	0.278401	0.464567	0.202709	-0.314126	-0.406424	-0.441101	0.234098	1.05557	0.480849	-0.623946	-0.456112	0.644761	0.70388	-0.156836	-0.322279	-0.405608	-1.0917	-1.25178	-0.683994	-0.946905	-1.81506	-1.55095	-1.03421	-1.37655	-1.15536	-0.843943	-0.541002	-0.638909	-0.543012	-0.333851
		-1.19605	-1.02924	-1.10004	-1.14036	-0.789602	-0.772866	-0.832543	-0.616	-0.168526	-0.259781	-0.333072	-0.278514	-0.55431	-0.700165	-0.530111	-0.335262	-0.119813	0.0444562	0.0645934	-0.0231787	-0.309654	-0.640412	-0.595436	-0.241254	0.106056	0.347671	0.158741	-0.0182892	-0.325982	-0.626951	-0.260273	0.0539663	-0.0474771	-0.113905	-0.355769	-0.673817	-0.455928	-0.131393	-0.240836	-0.469544	-0.332823	-0.0525891	-0.331673	-0.665097	-0.878957	-0.845344	-0.703485	-0.926584
		0.93646	0.919251	0.388961	-0.178453	-0.214176	0.0163108	0.031747	-0.0872063	-0.360939	-0.754385	-0.927656	-0.461467	0.283535	0.524663	0.509261	0.523919	0.374907	0.231638	0.359258	0.409363	0.16163	0.0298738	0.0334244	0.0929835	0.152817	0.248166	0.21588	0.350383	1.02385	1.26787	0.998232	1.19207	1.3073	1.12611	1.34237	1.8106	2.07793	1.82859	1.45802	1.48154	1.7868	2.08752	2.05914	1.86988	1.82514	1.47754	1.14177	1.12445
		-1.59799	-1.90163	-1.95009	-1.77529	-1.66318	-1.64434	-1.78158	-1.49929	-1.16377	-1.62017	-2.04588	-1.80239	-1.66006	-1.76243	-1.79415	-1.34424	-1.21361	-1.6775	-1.79731	-1.78983	-2.06254	-2.27179	-2.45921	-2.55959	-2.30278	-2.03671	-2.0111	-2.15694	-2.00126	-1.90027	-1.88388	-1.85971	-1.74214	-1.72046	-1.8059	-1.99943	-1.9732	-1.88359	-2.03998	-2.04795	-1.61008	-1.26803	-1.20896	-1.40699	-1.80297	-2.00938	-2.11575	-1.93484
		0.849929	0.816588	-0.0125155	-0.555386	0.0198688	0.526531	0.0974014	0.0230788	0.557182	0.767832	0.266204	0.0650885	0.44873	0.745848	0.73385	0.118052	-0.316142	-0.294847	-0.0980774	0.270143	0.385646	-0.32812	0.00784556	0.706736	0.26476	-0.264625	0.09077	0.440648	0.131784	-0.118847	-0.44628	-0.164728	0.561782	0.601772	0.482441	0.276578	0.295663	0.418124	0.679	0.0415866	-0.00749315	0.348955	-0.169361	-0.388091	-0.337361	-0.225659	-0.0564357	-0.767532
		0.456685	0.300049	-0.581245	-0.83707	-0.0122344	0.624403	0.52457	0.34064	-0.262061	-0.0418542	0.66685	0.480899	0.11524	0.257218	0.145906	0.0827427	-0.059813	-0.19087	-0.374876	-0.372502	0.334493	0.271775	-0.174648	0.182216	0.236786	0.384173	0.841997	0.803839	0.743347	0.747105	0.637552	0.491879	1.11014	1.79867	0.954152	0.413945	0.434739	0.26081	0.354945	0.270521	-0.0284527	-0.0683201	-0.14202	0.145199	0.650817	0.862861	1.03629	0.993034
		0.830636	1.3053	1.25003	0.807307	0.529344	0.585462	0.536147	0.564937	1.16452	1.26639	1.00428	0.856084	0.607484	0.314762	0.148599	0.417811	0.760612	0.70816	0.713774	0.656965	0.705613	0.843448	1.18557	1.41555	1.53501	1.58431	1.21404	0.832756	0.883412	1.10065	1.39124	1.52015	1.24875	1.19446	1.22745	0.809059	0.808261	1.43221	1.39903	0.581625	0.312267	0.575157	0.638363	0.776569	0.768993	0.648554	0.716742	0.804852
		0.28118	0.395525	0.240279	0.318523	0.367476	0.517904	0.569862	0.794559	1.13504	1.0734	0.77684	0.397142	0.485247	0.551161	0.136662	0.136309	0.559459	0.568869	0.263722	0.450376	0.58813	0.470717	0.824418	1.40806	1.05572	0.523531	0.867226	0.896896	0.639445	0.860228	1.32802	1.37483	1.10365	0.994784	1.20623	1.63773	1.90401	1.87796	1.72577	1.83112	1.8426	1.43152	1.36839	1.54082	1.33487	1.00301	0.807758	0.855851
		2.72765	2.82902	2.69351	2.47745	2.24857	2.24668	2.38015	2.25029	2.14033	2.16299	2.34971	2.34167	2.1453	2.0241	2.03548	2.08071	2.02315	1.97536	1.90422	1.59958	1.56655	1.64601	1.72582	1.90721	2.07886	2.38859	2.50448	2.61793	2.73344	2.71258	2.67314	2.87803	3.16579	3.11476	3.17343	3.33158	3.30242	3.03998	2.95292	3.14906	3.06029	2.84453	2.70707	2.60292	2.46843	2.24834	2.092	2.21502
		-2.16469	-2.30047	-2.34392	-2.38221	-2.40773	-2.26825	-2.21334	-1.92838	-1.64566	-1.72059	-1.82151	-1.77424	-1.59245	-1.73994	-2.13875	-2.14213	-2.07182	-2.03809	-2.0893	-2.09337	-2.13578	-2.0009	-1.67078	-1.29101	-1.1002	-1.07935	-0.928251	-0.558027	-0.348919	-0.454812	0.0128526	0.329083	-0.112998	-0.490175	-0.532337	-0.577509	-0.593202	-0.698511	-0.988932	-1.04022	-1.12843	-1.26636	-1.02102	-0.725434	-1.07838	-1.37586	-1.12912	-1.17614
		-1.19899	-1.10116	-1.02765	-1.02036	-0.946213	-0.734282	-0.499394	-0.363104	-0.302572	-0.279485	-0.354116	-0.486605	-0.57908	-0.769317	-1.27588	-1.70212	-1.80465	-1.63328	-1.51667	-1.68138	-1.71361	-1.59323	-1.18329	-0.540792	-0.327207	-0.178623	0.0287201	-0.0506263	-0.0599436	-0.0324835	-0.183415	-0.343109	-0.360089	-0.574935	-0.733495	-0.69936	-0.842577	-1.17705	-1.45221	-1.46694	-1.3177	-1.0987	-1.00941	-0.88315	-0.576325	-0.331651	-0.226295	0.0525502
		-1.2061	-1.11695	-1.44766	-1.60245	-1.36834	-1.32732	-1.63096	-1.65209	-1.28981	-0.777533	-0.680925	-0.798324	-0.872584	-0.756195	-0.645824	-0.628378	-0.613798	-0.50695	-0.54322	-0.614479	-0.464208	-0.244603	-0.116821	-0.281583	-0.420403	-0.627336	-0.701922	-0.603474	-0.517395	-0.726302	-0.92568	-1.11708	-1.06688	-0.9259	-1.01041	-1.0414	-1.06169	-1.30507	-1.34427	-1.03881	-0.96886	-1.04031	-0.949217	-0.622778	-0.0107678	0.152637	-0.281623	-0.417878
		-0.86911	-0.821041	-0.752642	-0.736431	-0.767931	-0.508824	-0.69517	-1.34197	-1.5874	-1.31992	-0.974032	-0.819968	-0.800091	-1.03928	-1.36642	-1.1358	-0.767746	-0.546226	-0.563624	-1.02117	-1.21253	-1.21865	-1.12984	-1.00738	-0.852832	-0.580566	-0.789292	-1.14896	-0.972971	-0.697833	-0.598493	-0.591024	-0.53366	-0.759103	-1.02669	-0.878979	-0.738317	-0.750149	-0.705886	-0.435449	-0.418912	-0.676902	-0.479002	-0.372338	-0.590581	-0.560058	-0.076525	-0.0491843
		-0.553504	-0.579723	-0.396344	-0.151067	-0.372809	-0.122226	0.132657	-0.104798	-0.361529	-0.510019	-0.865608	-1.06616	-0.82774	-0.764194	-0.916727	-0.83404	-0.879541	-1.0996	-1.17316	-0.718495	-0.212568	-0.220984	-0.358359	-0.762182	-0.771074	-0.324307	-0.0516026	-0.244487	-0.40877	-0.351387	-0.52448	-0.891626	-1.18187	-1.47087	-1.64714	-1.66431	-1.92444	-1.7592	-0.957708	-0.389149	-0.109601	0.188831	0.115207	0.0528894	0.205388	0.352604	0.287489	0.0671534
		0.153703	0.00407884	-0.386632	-0.373727	-0.351149	-0.607266	-0.741898	-0.670679	-0.814557	-1.02474	-0.961422	-0.924434	-1.02835	-0.99959	-0.886967	-0.888968	-0.848774	-0.728609	-0.656389	-0.691535	-0.633096	-0.488602	-0.315662	-0.0853108	-0.0589733	-0.125781	-0.0532705	-0.0521411	-0.049524	-0.0261118	-0.0324905	-0.0680053	-0.0995934	-0.182741	-0.169534	-0.073453	-0.0625984	-0.039695	-0.0343211	-0.0162192	0.0599277	0.0303773	-0.0447823	0.0393175	0.082444	0.00235195	0.00122925	0.0489684
		-4.14548	-2.49224	-1.95279	-4.47545	-3.66361	-1.90962	-4.25791	-4.84801	-3.00069	-3.51918	-4.20752	-2.29123	-1.09633	-1.90824	-2.40408	-2.40654	-2.57182	-1.99919	-0.900162	-2.35274	-4.16876	-4.30373	-3.63374	-3.90702	-3.51895	-3.52694	-5.16024	-4.86106	-2.75041	-3.19725	-4.70893	-4.06942	-3.62291	-4.80892	-3.15185	-1.99409	-4.69568	-4.98198	-2.03176	-2.54305	-4.76274	-4.18466	-3.393	-4.58836	-3.89744	-2.71723	-4.25622	-4.68502
		0.432933	1.18174	0.95261	0.15345	0.373663	1.37492	2.1129	1.00073	-0.265964	0.298646	1.05514	1.20134	0.671104	0.226358	0.809611	0.690018	-0.0928929	-0.335423	-0.331896	-0.253778	0.450817	1.44422	0.832458	-0.0168583	0.141225	0.0107235	-0.249673	0.00706759	0.624601	0.507433	0.210332	0.173245	-0.484217	-0.814222	-0.728135	-0.564162	-0.655181	-0.587929	-0.11513	-0.231689	-0.582556	-1.11596	-1.30286	-0.506312	0.0737044	-0.0977032	-0.30998	0.0255085
	Time	-1	-0.998	-0.996	-0.994	-0.992	-0.99	-0.988	-0.986	-0.984	-0.982	-0.98	-0.978	-0.976	-0.974	-0.972	-0.97	-0.968	-0.966	-0.964	-0.962	-0.96	-0.958	-0.956	-0.954	-0.952	-0.95	-0.948	-0.946	-0.944	-0.942	-0.94	-0.938	-0.936	-0.934	-0.932	-0.93	-0.928	-0.926	-0.924	-0.922	-0.92	-0.918	-0.916	-0.914	-0.912	-0.91	-0.908	-0.906
	Sleep	4.27419	4.04989	3.17336	3.53439	2.99602	2.87154	1.83834	1.18733	0.0660628	-0.397569	-1.23213	-1.13075	-1.83902	-1.65815	-1.98119	-1.71299	-2.34057	-2.10978	-2.72439	-3.05063	-3.81396	-4.63149	-6.27701	-6.77093	-7.63258	-7.59635	-7.90435	-7.58551	-8.7166	-9.12819	-9.45155	-8.30237	-7.11838	-5.19958	-5.12387	-4.87701	-5.10826	-3.94558	-3.06538	-1.73591	-1.92764	-2.42363	-3.55985	-3.5339	-3.79777	-2.5449	-2.19538	-2.09109
		3.60815	4.01824	3.89734	3.40694	2.52581	2.60399	1.3333	0.110406	-1.66087	-2.63316	-3.37446	-1.98048	-0.342556	0.989458	1.21725	1.8358	0.642334	-1.25644	-3.93589	-5.17797	-5.82719	-4.67738	-3.36703	-1.78318	-1.22307	-0.4234	-0.282482	0.0926929	-0.321027	-0.15846	-0.632568	-0.142045	0.0189359	0.403142	0.410993	0.508699	-0.259543	0.64817	1.30097	2.26291	2.58411	3.74348	4.78735	6.29435	6.85672	7.22579	5.93563	5.09855
		-1.70794	-2.26828	-1.89915	-0.714323	0.996131	2.42055	3.05765	3.39356	3.43663	2.78756	1.22111	-0.9404	-3.54969	-5.20415	-5.55982	-4.28591	-1.85688	0.862222	2.65876	4.0451	3.10726	0.953075	1.02668	1.50714	0.318328	0.0905803	-0.188866	-0.586692	-0.405616	-0.261507	-0.762974	-1.32739	-1.87254	-2.69562	-4.28693	-5.69147	-6.85854	-6.98003	-6.26243	-5.60526	-5.95293	-6.07292	-5.24055	-4.44756	-4.51198	-3.92111	-4.76454	-6.07553
		3.07436	4.02307	4.26291	4.97354	6.18447	7.53151	7.13282	5.45922	1.11365	-1.68516	-1.26742	-0.0571827	-0.32319	-0.573303	-2.7386	-4.45171	-6.73953	-7.72576	-7.02007	-5.85254	-5.32107	-4.33991	-5.7031	-5.16073	-2.25056	1.97258	5.603	8.79351	8.78172	7.58735	6.70713	7.06657	7.02845	8.94837	9.26884	7.67863	5.1575	3.3935	1.62337	2.13843	2.35024	1.78335	0.393286	-0.613507	-1.37111	-0.0247797	0.959245	3.30907
		2.91444	2.46059	2.66097	2.27893	1.06965	1.45981	2.75299	1.86861	0.374683	-0.147639	-0.699451	-1.3624	-0.783194	-0.00786702	-0.0888558	-0.103321	-0.586799	-2.00263	-2.66541	-3.66494	-5.72819	-8.01547	-8.19442	-6.2895	-5.09264	-5.04631	-5.66164	-7.08513	-8.51058	-7.98685	-6.53774	-5.85082	-4.96437	-4.36903	-4.05413	-4.24423	-5.61533	-6.84018	-7.31993	-7.65198	-6.65717	-4.61226	-3.1871	-3.08836	-4.70101	-6.40569	-6.03017	-4.41235
		5.80586	5.3844	4.45905	3.57712	3.03178	2.88832	1.80759	0.419675	-0.47587	-1.03532	-1.93861	-2.21588	-2.20901	-1.767	-1.48735	-2.02924	-2.83869	-3.24932	-3.6456	-2.84508	-1.63681	-0.711805	-0.469045	-0.39818	-0.533927	-0.619057	0.0158866	1.888	3.33987	3.76927	3.59895	3.02665	1.77297	1.16045	1.10122	0.868269	0.404486	0.480804	0.415787	0.0369337	-0.218323	0.322144	0.921711	0.782703	-0.277639	-1.38231	-2.2449	-2.22853
		1.26891	0.262092	0.136474	0.889837	1.34747	0.97734	-0.490871	-1.45017	-2.17967	-2.03331	-1.96502	-2.04804	-2.3743	-2.52141	-2.25553	-0.479646	1.90371	3.6601	3.63248	2.72908	0.990466	-0.142275	-0.74754	0.101342	0.904482	1.03815	0.734293	-0.165817	-1.51449	-1.56573	-1.04899	0.435824	1.08417	0.553956	-1.1912	-2.17879	-1.30227	0.939587	2.70065	3.98515	3.58499	2.79945	2.21537	2.62711	4.07037	5.45801	5.37747	4.3668
		3.60363	4.41134	5.4895	6.34513	7.03642	7.24934	5.77651	4.15987	2.21909	0.113514	-0.549231	-0.463754	-2.66938	-7.06778	-11.1829	-10.7744	-6.88843	-3.37979	-1.37213	-0.811263	-1.24527	-1.37564	-0.907214	0.433435	1.38609	2.01166	3.07067	3.74586	3.66488	3.75112	3.64256	3.51597	2.18885	0.671811	-0.820265	-3.21628	-5.88668	-7.78132	-8.94269	-9.81705	-10.1063	-9.48274	-9.38158	-9.58968	-10.0909	-10.8467	-11.3162	-10.0451
		-5.58041	-4.00342	-3.14603	-1.94076	-0.779694	-0.0507136	-0.00848894	0.062971	1.11377	2.14444	2.27955	2.3812	2.24556	1.42111	0.393482	0.550274	1.33454	1.40266	0.817247	0.176814	-0.814106	-2.0893	-3.53742	-5.47069	-6.87977	-6.96363	-7.05728	-7.20603	-6.88871	-6.39787	-5.9751	-5.89901	-6.03052	-5.96231	-6.07176	-5.87551	-5.51121	-5.06263	-4.36603	-3.94338	-4.1451	-4.38306	-4.59514	-5.0777	-6.31073	-7.82089	-8.10036	-7.30658
		2.36436	1.64591	0.850362	0.511747	0.262307	0.127742	0.35063	0.271652	-0.501677	-0.952736	-1.17871	-1.65293	-1.7601	-1.11829	-0.505642	-0.00260419	0.244267	-0.00442972	-0.152318	0.21993	0.980527	2.01162	2.77815	3.41844	3.48442	2.90344	2.55765	2.46851	2.04889	1.90657	2.07444	2.10214	2.74973	3.97	5.12878	5.84664	6.0264	5.62854	4.996	4.78796	4.91179	5.04257	4.80372	4.2052	3.25258	2.67786	2.58797	2.48122
		0.960796	0.359822	-0.259592	-0.395703	0.148346	0.874493	1.16467	0.749502	-0.14977	-1.15542	-1.20815	-0.924034	-0.530585	-0.26398	-0.0181127	0.168557	0.365367	0.160782	0.185533	0.0292437	-0.261756	-0.660223	-0.971655	-1.34634	-1.537	-1.92386	-2.34525	-3.21784	-4.23439	-5.00926	-5.31957	-5.56964	-5.56315	-5.89292	-6.42388	-7.12496	-7.62786	-8.30487	-8.68654	-8.51651	-8.14086	-7.85802	-7.51769	-7.37749	-7.14866	-7.25271	-7.24113	-6.76363
		6.04709	6.14655	5.84045	4.97713	4.05306	3.27571	2.57004	1.6632	0.671582	-0.168099	-0.840161	-1.54212	-1.82383	-1.93556	-2.37595	-3.09729	-3.69108	-4.48847	-5.05404	-5.22034	-5.00788	-4.67282	-4.74632	-5.22873	-5.83357	-6.42249	-6.64399	-6.3336	-6.07109	-6.09108	-6.00126	-5.94134	-6.05353	-6.56627	-7.01713	-6.98583	-6.99219	-7.09706	-7.09046	-7.17265	-7.31734	-7.53922	-7.6829	-7.33482	-6.4535	-5.78424	-5.36073	-4.71751
		2.53181	2.49414	2.18659	1.67291	1.5272	1.40441	1.16463	0.909416	0.678527	0.33409	-0.251028	-0.609985	-1.21376	-1.25281	-0.952149	-1.40068	-1.71897	-1.71345	-1.77556	-2.02179	-1.99353	-1.91143	-1.79401	-1.36794	-1.31089	-1.22487	-1.33495	-1.76516	-1.78356	-1.67463	-1.30781	-0.955311	-1.00505	-0.914533	-0.766217	-0.525193	-0.285217	0.0338711	0.680771	0.797201	1.07253	0.756328	0.639789	1.04437	1.18222	1.96866	2.70178	3.4569
		3.39668	2.99927	2.53108	2.12069	1.60659	1.08555	0.72588	0.343261	0.360315	0.504395	0.514431	0.127497	-0.379226	-0.823579	-0.978935	-1.35305	-1.83231	-2.15301	-2.50268	-2.97153	-3.32131	-3.69134	-3.76683	-3.88364	-4.02454	-4.00164	-3.74576	-3.57992	-3.22967	-2.80925	-2.41203	-2.22274	-2.05739	-1.79267	-1.17084	-0.654031	-0.368184	-0.418284	-0.465586	-0.352932	0.197305	0.934015	1.70962	2.23642	2.63843	2.92028	2.92252	2.79634
		3.86772	3.23623	2.37984	1.66482	1.38591	1.08856	0.999459	1.15671	1.7889	1.50607	0.524389	-0.0980704	-0.100459	-0.486578	-1.04339	-2.02399	-3.04929	-3.84817	-3.61037	-2.81943	-2.51885	-3.12377	-3.47299	-4.05877	-4.18697	-4.05599	-4.39725	-5.37742	-6.15182	-6.80784	-6.82242	-6.44166	-6.26789	-6.71388	-6.84522	-6.88969	-6.53927	-6.07498	-5.7047	-5.72261	-5.66277	-5.65089	-5.28155	-5.15999	-4.69209	-4.24588	-4.00237	-3.79878
	Time	-1	-0.99	-0.98	-0.97	-0.96	-0.95	-0.94	-0.93	-0.92	-0.91	-0.9	-0.89	-0.88	-0.87	-0.86	-0.85	-0.84	-0.83	-0.82	-0.81	-0.8	-0.79	-0.78	-0.77	-0.76	-0.75	-0.74	-0.73	-0.72	-0.71	-0.7	-0.69	-0.68	-0.67	-0.66	-0.65	-0.64	-0.63	-0.62	-0.61	-0.6	-0.59	-0.58	-0.57	-0.56	-0.55	-0.54	-0.53
3b	Labels (BrainAmp)	'Fp1'	'Fz'	'F3'	'F7'	'FT9'	'FC5'	'FC1'	'C3'	'T7'	'TP9'	'CP5'	'CP1'	'Pz'	'P3'	'P7'	'O1'	'Oz'	'O2'	'P4'	'P8'	'TP10'	'CP6'	'CP2'	'Cz'	'C4'	'T8'	'FT10'	'FC6'	'FC2'	'F4'	'F8'	'Fp2'	'AF7'	'AF3'	'F1'	'F5'	'FT7'	'FC3'	'C1'	'C5'	'TP7'	'CP3'	'P1'	'P5'	'PO7'	'PO3'	'POz'	'PO4'
	Wake	0.195953	0.462302	0.378853	0.260503	0.198523	0.332162	0.537044	0.439446	0.181072	0.029513	0.242621	0.506888	0.529459	0.413364	0.134687	0.427282	NaN	0.443027	0.42872	0.200744	0.0241567	0.244535	0.51023	0.578283	0.436177	0.166264	0.183466	0.328122	0.528406	0.387381	0.263048	0.180625	0.213376	0.29156	0.452908	0.293598	0.274742	0.459009	0.533757	0.284679	0.113489	0.407629	0.485327	0.296854	0.30118	0.502547	0.561097	0.522689
	Labels (EGI)	'e1'	'e2'	'e3'	'e4'	'e5'	'e6'	'e7'	'e8'	'e9'	'e10'	'e11'	'e12'	'e13'	'e14'	'e15'	'e16'	'e17'	'e18'	'e19'	'e20'	'e21'	'e22'	'e23'	'e24'	'e25'	'e26'	'e27'	'e28'	'e29'	'e30'	'e31'	'e32'	'e33'	'e34'	'e35'	'e36'	'e37'	'e38'	'e39'	'e40'	'e41'	'e42'	'e43'	'e44'	'e45'	'e46'	'e47'	'e48'
	Sleep	17.2667	21	21.6	22.4667	21.0667	21.7333	21.7333	21.4	21.2667	21.0667	20.6	20.4667	20.1333	19.8667	20.3333	20.5333	16	17.4667	18.2	19.1333	19.9333	17.4	9.4	11.4	14.6667	14.8667	13.9333	15.4	0	4.93333	15.6667	2	16.6667	17.6	7.33333	16.6667	7.33333	16.3333	7.46667	16.2667	20.4	15.9333	2.4	5.73333	14	15.4	0	14.8667
3c	Labels (BrainAmp)	'Fp1'	'Fz'	'F3'	'F7'	'FT9'	'FC5'	'FC1'	'C3'	'T7'	'TP9'	'CP5'	'CP1'	'Pz'	'P3'	'P7'	'O1'	'Oz'	'O2'	'P4'	'P8'	'TP10'	'CP6'	'CP2'	'Cz'	'C4'	'T8'	'FT10'	'FC6'	'FC2'	'F4'	'F8'	'Fp2'	'AF7'	'AF3'	'F1'	'F5'	'FT7'	'FC3'	'C1'	'C5'	'TP7'	'CP3'	'P1'	'P5'	'PO7'	'PO3'	'POz'	'PO4'
	Density	3.43077	6.75577	6.28654	5.24038	5.76923	6.38077	7.44808	6.98462	6.25	NaN	6.56538	7.27115	7.08462	6.85962	6.29615	6.66923	6.33269	6.49615	6.93269	6.59231	NaN	6.69808	7.175	7.62308	7.05385	6.16154	5.74231	6.40192	7.54231	6.36731	5.63269	3.36731	3.68654	4.98654	6.69423	5.51923	6.05192	7.05962	7.44231	6.49615	6.25385	6.95385	6.93077	6.59808	6.54038	6.86154	6.75	6.8
	Amplitude	46.6968	56.9732	54.8071	51.9306	35.2418	48.9332	52.2416	41.5381	32.3832	NaN	30.6994	39.7788	39.0081	33.3124	24.2669	27.9896	29.5209	28.7275	32.8084	25.2976	NaN	29.4287	39.8972	46.0479	41.4179	30.4476	34.2131	47.0519	52.4057	54.1339	52.0161	45.2207	46.6661	47.3646	56.9169	52.258	45.741	51.7568	44.8204	35.9474	24.8964	36.3392	36.6844	28.6143	28.2744	34.2784	35.0666	32.8617
	D-Slope	413.529	430.804	406.363	387.741	339.964	348.394	416.727	355.922	319.368	NaN	296.758	380.405	412.017	345.275	258.56	299.596	303.157	305.027	340.248	274.597	NaN	285.565	390.659	426.344	352.61	292.743	321.361	333.814	436.872	393.942	352.675	402.753	404.472	415.814	432.947	392.78	349.795	389.814	398.123	311.187	271.963	346.246	371.628	296.037	308.863	361.518	379.738	351.931
	U-Slope	427.37	492.236	466.375	432.129	346.532	392.839	471.173	391.661	323.534	NaN	312.355	426.542	450.988	373.839	271.349	324.067	328.089	327.655	368.241	287.246	NaN	306.223	431.56	481.712	395.208	296.383	335.902	375.083	494.41	445.559	390.755	424.236	424.933	447.769	499.53	436.231	372.895	442.254	447.395	330.494	272.712	378.56	410	320.011	332.091	388.892	408.578	373.683
3c	Labels (BrainAmp)		'Fp1'	'Fz'	'F3'	'F7'	'FT9'	'FC5'	'FC1'	'C3'	'T7'	'TP9'	'CP5'	'CP1'	'Pz'	'P3'	'P7'	'O1'	'Oz'	'O2'	'P4'	'P8'	'TP10'	'CP6'	'CP2'	'Cz'	'C4'	'T8'	'FT10'	'FC6'	'FC2'	'F4'	'F8'	'Fp2'	'AF7'	'AF3'	'F1'	'F5'	'FT7'	'FC3'	'C1'	'C5'	'TP7'	'CP3'	'P1'	'P5'	'PO7'	'PO3'	'POz'
	Density	ON	1.16467	2.18194	1.9907	1.66932	1.84595	2.07968	2.51262	2.35857	2.02656	NaN	2.27888	2.4409	2.417	2.32271	2.13147	2.24037	2.09429	2.12218	2.29349	2.18725	NaN	2.24436	2.44356	2.56839	2.37716	2.02258	1.87118	2.11288	2.417	2.03718	1.7822	1.17795	1.20053	1.58964	2.15007	1.73971	1.9429	2.28818	2.48871	2.1089	2.10757	2.30943	2.37317	2.20983	2.20983	2.27756	2.27888
		MW	1.0748	2.30569	2.17561	1.77561	1.96748	2.14146	2.46016	2.32033	2.11057	NaN	2.06667	2.41463	2.29106	2.21626	2.05041	2.17561	2.09919	2.19837	2.28943	2.19837	NaN	2.18049	2.31707	2.54797	2.3187	2.12846	1.97561	2.12846	2.64878	2.22114	1.9252	1.05854	1.22927	1.71057	2.2813	1.89919	2.00488	2.4065	2.48455	2.17561	2.06992	2.32683	2.19512	2.11707	2.10894	2.25854	2.20976
		MB	1.28125	2.35417	2.25	1.95833	2.08333	2.26562	2.4375	2.23438	2.21875	NaN	2.22396	2.38542	2.36979	2.36979	2.125	2.30729	2.21354	2.22917	2.44792	2.23438	NaN	2.35417	2.42708	2.41146	2.35417	1.9375	1.88542	2.23438	2.46354	2.14062	2.09896	1.10938	1.33854	1.79167	2.39062	2.04167	2.34896	2.4375	2.4375	2.35417	2.04167	2.32292	2.43229	2.42188	2.29167	2.41667	2.26562
	Amplitude	ON	42.7803	53.8489	51.9347	48.0609	32.3814	46.2551	49.7535	39.5551	29.2285	NaN	28.4288	37.809	37.2817	31.5783	22.6733	27.1471	28.2801	27.4094	31.4636	23.9161	NaN	27.8472	38.1893	44.0829	39.1255	28.8265	31.4188	45.2175	50.1213	51.2008	49.0628	41.8544	41.846	42.0487	54.0106	48.3734	42.4811	49.2247	42.9461	33.8914	22.7974	34.5322	34.7896	26.9054	27.1702	32.8839	33.9193
		MW	48.2928	59.4496	56.8939	54.5144	36.4153	51.2876	53.961	43.1888	34.0684	NaN	32.4203	41.018	40.5191	34.4626	25.0142	28.5637	30.1305	29.6556	33.4302	26.2265	NaN	30.1793	41.3401	47.673	43.6314	31.2262	36.9449	49.2204	55.0557	56.2987	54.8549	46.8333	50.4135	51.9312	59.1614	55.3182	47.8237	53.7647	46.426	37.6034	25.9969	37.2021	37.8599	29.6076	28.9468	35.3681	35.716
		MB	56.0232	61.2122	58.8555	58.0196	42.7581	51.8399	56.6715	43.962	39.0046	NaN	34.3462	43.5473	41.1903	36.4014	28.107	29.4775	32.4361	30.833	35.8947	27.5382	NaN	33.1523	42.0198	48.6116	43.2826	34.0524	36.3798	47.1137	52.7325	58.4524	53.9804	53.3012	53.0388	52.5539	61.2283	57.3266	50.9848	55.1433	46.9566	38.621	29.4703	40.7956	40.3711	32.0464	30.4997	36.1301	37.5604
	D-Slope	ON	369.983	394.004	366.097	329.761	287.605	306.581	369.321	318.477	263.716	NaN	264.933	341.894	377.142	306.594	230.635	276.545	274.055	279.526	308.985	246.445	NaN	255.666	356.725	385.485	315.522	268.995	284.165	303.93	394.033	362.506	322.981	376.007	357.101	371.771	384.06	348.789	296.204	345.476	360.563	276.715	236.626	306.068	331.779	263.571	287.543	335.331	351.718
		MW	408.017	443.696	422.299	405.187	343.442	360.956	444.323	379.824	337.228	NaN	310.446	396.795	433.529	365.753	267.944	309.716	318.031	317.197	350.818	286.466	NaN	291.821	405.71	444.827	368.444	290.282	341.422	341.26	455.114	396.561	353.312	403.971	423.625	426.568	457.217	405.965	357.011	411.882	418.005	318.639	287.234	362.085	390.913	306.977	315.492	375.623	390.415
		MB	580.164	533.635	504.348	546.405	536.644	473.821	518.3	425.377	473.317	NaN	379.411	479.006	483.132	430.46	337.366	358.08	369.696	363.838	423.984	342.017	NaN	380.835	477.964	529.648	445.18	390.638	400.048	420.783	541.737	505.834	455.804	501.742	519.992	536.755	547.914	519.36	515.509	491.009	481.973	421.366	359.459	456.384	466.191	385.959	371.844	415.586	457.359
	U-Slope	ON	375.969	456.811	426.851	387.184	310.757	353.52	427.885	352.132	277.424	NaN	275.351	386.231	412.119	330.926	240.018	302.077	299.442	301.881	329.848	263.212	NaN	271.071	387.475	439.987	350.534	272.85	303.548	346.805	449.567	415.855	359.449	385.887	376.706	400.788	458.497	388.75	328.008	400.186	407.883	297.154	238.83	336.743	363.048	280.777	304.067	355.328	384.073
		MW	438.788	508.903	488.186	458.224	348.376	411.625	496.52	409.901	341.797	NaN	327.101	438.778	468.197	399.005	281.335	334.047	343.108	342.281	385.427	295.278	NaN	317.008	451.831	503.33	420.052	301.747	357.446	389.643	521.124	460.236	403.06	439.856	451.286	472.516	521.965	467.313	390.942	463.216	470.326	337.9	285.769	393.162	427.567	336.993	344.185	403.609	416.219
		MB	575.555	577.396	543.456	515.264	482.661	487.718	563.43	487.759	440.244	NaN	411.989	545.391	550.543	460.65	361.446	378.826	392.382	379.827	458.105	351.268	NaN	407.477	542.597	578.251	488.678	368.022	391.824	434.208	580.265	512.396	464.724	524.542	522.034	538.567	589.524	518.557	476.378	538.194	528.866	436.417	361.717	499.405	537.574	416.954	404.23	468.391	481.936
[truncated: 1,453 more columns]

## Sheet: Figure 4
4a	Labels (BrainAmp)	'Fp1'	'Fz'	'F3'	'F7'	'FT9'	'FC5'	'FC1'	'C3'	'T7'	'TP9'	'CP5'	'CP1'	'Pz'	'P3'	'P7'	'O1'	'Oz'	'O2'	'P4'	'P8'	'TP10'	'CP6'	'CP2'	'Cz'	'C4'	'T8'	'FT10'	'FC6'	'FC2'	'F4'	'F8'	'Fp2'	'AF7'	'AF3'	'F1'	'F5'	'FT7'	'FC3'	'C1'	'C5'	'TP7'	'CP3'	'P1'	'P5'	'PO7'	'PO3'	'POz'	'PO4'
	Density	0.116331	1.85491	2.6911	1.75856	2.06524	1.2657	-0.0596498	0.00536683	0.79498	1.60074	-2.27398	0.25474	-0.654283	-0.610679	-0.751278	-0.582032	0.538325	1.14232	-0.319452	0.616753	1.12209	-0.555155	-0.823112	0.197931	0.0204996	1.89868	1.44525	-0.0353879	2.72728	2.06173	2.02145	-0.632702	1.36512	2.47454	1.89843	2.87013	0.644393	1.63812	0.524929	0.414332	-0.377766	0.166304	-1.79746	-1.23657	-0.620956	0.0181601	-0.407231	0.311259
	Amplitude	1.71352	2.42133	0.590628	2.26804	1.9447	1.41112	1.49835	1.37391	2.32854	2.79649	3.25389	2.6673	0.743215	1.59549	1.49818	0.893975	0.0125674	1.62801	0.524592	1.70535	2.32446	0.811636	2.04268	2.10201	1.90844	0.703728	3.08367	1.8978	0.453721	1.84546	3.23028	2.54363	3.75603	3.93609	2.08471	1.93446	1.921	2.21446	0.889529	1.85464	1.56153	1.51513	0.770132	1.59651	0.897672	0.934785	0.654994	0.758
	D-Slope	1.4236	0.785198	2.579	3.28922	1.94507	2.0818	3.05318	2.71918	3.19405	2.82724	1.94677	2.19415	-0.0190969	2.54163	2.11082	1.7243	2.04337	1.21991	-0.00623972	2.18436	1.99692	1.44516	1.471	1.88213	1.54284	0.62437	1.71886	1.26367	2.51681	1.07739	0.921446	1.75399	2.06592	2.02433	2.81147	3.46664	2.49805	2.70708	2.93737	1.84328	1.78688	2.63597	2.04838	1.7248	0.493682	0.63504	1.09713	0.892248
	U-Slope	2.01561	1.1173	1.80119	3.14296	0.756048	2.45745	2.97201	2.58973	3.21425	2.27651	2.30948	1.13195	-0.962626	3.11555	1.89587	0.711595	1.03777	0.889934	0.43384	0.139243	1.77607	2.31309	2.43364	2.03049	1.97766	0.953591	1.29622	1.58906	2.4678	1.48896	2.46901	1.31332	1.55962	1.54835	1.52709	3.89997	3.5634	2.73024	2.8488	1.44563	1.8785	2.19875	2.21006	2.19797	1.844	0.156196	-0.445812	0.830281
4b	Labels (BrainAmp)	'Fp1'	'Fz'	'F3'	'F7'	'FT9'	'FC5'	'FC1'	'C3'	'T7'	'TP9'	'CP5'	'CP1'	'Pz'	'P3'	'P7'	'O1'	'Oz'	'O2'	'P4'	'P8'	'TP10'	'CP6'	'CP2'	'Cz'	'C4'	'T8'	'FT10'	'FC6'	'FC2'	'F4'	'F8'	'Fp2'	'AF7'	'AF3'	'F1'	'F5'	'FT7'	'FC3'	'C1'	'C5'	'TP7'	'CP3'	'P1'	'P5'	'PO7'	'PO3'	'POz'	'PO4'
	Density	1.36468	1.48073	2.45922	1.93072	2.12234	1.11711	-0.457842	-0.719821	1.96289	2.39342	-0.802195	-0.276173	0.0606628	-0.114886	0.642921	0.120142	1.05331	0.603262	0.859137	0.631312	1.30603	0.651074	0.0343124	-1.09547	-0.283086	-0.189409	0.132563	0.363909	0.457888	0.609871	1.38832	-0.333806	1.36891	2.27006	1.82357	2.74637	2.9017	1.47491	0.000757108	1.62092	-0.0719837	-0.253032	0.364573	0.972224	0.73563	0.670694	-0.398471	2.02908
	Amplitude	2.06268	-0.488797	0.336402	1.24899	0.363262	0.507943	0.322534	0.64256	0.806514	1.3885	0.744929	1.85485	0.16653	0.286134	1.2113	0.365373	1.37442	1.19478	0.591501	1.59567	1.93042	1.8909	0.379228	1.22806	-0.75266	0.580081	-0.190813	0.754204	-2.81204	-0.192474	1.70662	2.41719	2.66848	3.08066	0.620807	2.10789	1.31162	0.802275	-0.416564	0.201708	1.20496	0.714347	1.49946	0.174657	0.771221	0.881288	0.0928635	0.0931942
	D-Slope	1.55645	0.214584	1.00497	3.13007	3.78317	2.04296	0.45788	1.9462	3.5514	0.413342	0.771409	1.62159	1.65843	2.19866	1.77489	2.75291	2.88906	2.19714	0.843156	3.34015	2.48713	3.21413	1.37752	2.23508	1.46679	0.0369723	-0.220308	1.71465	1.62398	2.01111	1.82467	1.21184	2.02346	1.97974	1.24235	3.18096	2.50659	1.63149	1.38376	2.88107	0.874077	2.50205	2.92679	2.08776	2.01192	1.75662	2.95111	2.888
	U-Slope	2.36508	-1.5615	-0.54654	0.262912	0.922652	0.749276	-0.198362	2.23214	2.17942	1.3054	1.32174	2.93048	2.09549	1.0929	2.27123	1.34673	1.31956	1.14438	1.44882	1.42275	2.8435	3.46322	2.90494	2.23043	1.51689	-0.328917	-0.635638	0.8466	0.713629	-0.974448	1.07232	2.20154	1.58687	0.830391	-1.00242	1.14631	1.10244	-0.174823	0.698042	2.8941	2.1291	2.39375	3.80023	1.88369	2.89981	2.52788	1.12029	1.30542
4c	Labels (BrainAmp)	'Fp1'	'Fz'	'F3'	'F7'	'FT9'	'FC5'	'FC1'	'C3'	'T7'	'TP9'	'CP5'	'CP1'	'Pz'	'P3'	'P7'	'O1'	'Oz'	'O2'	'P4'	'P8'	'TP10'	'CP6'	'CP2'	'Cz'	'C4'	'T8'	'FT10'	'FC6'	'FC2'	'F4'	'F8'	'Fp2'	'AF7'	'AF3'	'F1'	'F5'	'FT7'	'FC3'	'C1'	'C5'	'TP7'	'CP3'	'P1'	'P5'	'PO7'	'PO3'	'POz'	'PO4'
	Density	-2.39644	-0.698664	-1.41157	-1.28147	-0.69602	-0.695677	0.0587956	1.37868	-0.857771	-1.34387	-0.69059	0.963504	-0.0377409	-1.1377	-0.643144	-1.38406	-0.0214426	0.226095	-0.752213	-0.334384	-1.17244	-1.23256	0.253985	1.45275	0.495257	2.09307	0.810793	-0.340684	0.91555	0.0544845	-0.733642	-0.618221	-0.534792	-1.05454	-0.73858	-1.17857	-2.30849	-0.313646	0.850067	-1.15234	0.680482	0.807092	-1.12211	-1.66003	-1.18995	-1.17659	-0.354984	-1.92715
	Amplitude	-0.262262	1.70727	0.446726	-0.268531	0.500556	1.50322	1.28735	0.274453	0.29743	0.982694	0.154202	-1.06868	0.692856	-0.41801	-0.305091	0.0424751	-1.75281	0.497273	-1.42782	-1.09393	-0.794379	-1.37503	0.437723	-0.0641499	1.18833	-0.517744	2.42076	0.843215	3.50127	0.996952	0.176087	-1.2337	-0.411006	-0.368066	1.19025	-0.423824	0.278895	1.17726	1.50265	0.679039	0.366159	-1.45177	-1.61546	-0.0599376	-0.401512	-0.944597	-0.390828	-0.256799
	D-Slope	-2.05503	1.36416	1.28283	-0.386247	-1.77269	-0.783855	2.47023	2.27666	-0.668782	2.59218	1.29033	-0.768515	-0.263147	0.135707	-0.235655	-1.86416	-0.884949	-0.392349	-1.8546	-2.20384	-1.21486	-2.19362	-0.804088	-0.797026	-0.596571	-0.450946	0.525772	-0.164893	-0.375312	-0.410616	-1.33036	0.058846	-0.50953	-0.539451	1.72776	-0.321033	-1.2962	2.00482	1.79982	-1.82884	1.18339	-0.62511	-0.75434	-0.582041	-1.46428	-0.47718	-1.06211	-2.45456
	U-Slope	-0.766431	1.43844	1.54985	1.91942	-0.352127	0.155593	1.77554	-0.714231	0.0878251	0.865558	-0.276499	-2.55968	-2.09299	0.619415	-0.461318	-1.45413	-1.46187	-0.0429712	-0.818343	-1.6805	-0.509229	-1.78642	-1.3549	-0.921903	-0.365518	1.76688	1.90804	0.888548	0.278966	2.54844	0.748786	-0.352743	-0.017849	0.446345	1.41166	2.27691	1.01257	1.09269	0.845307	-1.76264	0.242697	-1.25187	-2.51904	-0.212719	-1.03039	-2.27777	-1.45246	-0.848408
[truncated: 15 more columns]

## Sheet: Figure 5
5	Labels (BrainAmp)	'Fp1'	'Fz'	'F3'	'F7'	'FT9'	'FC5'	'FC1'	'C3'	'T7'	'TP9'	'CP5'	'CP1'	'Pz'	'P3'	'P7'	'O1'	'Oz'	'O2'	'P4'	'P8'	'TP10'	'CP6'	'CP2'	'Cz'	'C4'	'T8'	'FT10'	'FC6'	'FC2'	'F4'	'F8'	'Fp2'	'AF7'	'AF3'	'F1'	'F5'	'FT7'	'FC3'	'C1'	'C5'	'TP7'	'CP3'	'P1'	'P5'	'PO7'	'PO3'	'POz'	'PO4'
	5a (RT)	0.213674	-2.44335	-1.70734	-0.763488	1.19664	-2.74813	-3.20765	-2.66392	0.47063	1.18779	-1.55875	-0.655506	1.08252	-0.1731	-0.472959	2.53233	2.04785	2.26537	1.53815	2.00007	0.109236	-0.194024	-0.643895	-2.53521	-2.5607	-0.381529	-1.17973	-1.52614	-2.41318	-0.904683	-3.05324	0.194506	-1.07561	0.135116	-2.93659	-0.310409	-2.14976	-2.69779	-2.11818	-2.76567	0.222907	-2.56088	0.693923	0.00554009	2.05323	0.0637477	3.34607	2.69594
	5b (Miss)	-0.484554	-0.778143	-1.75678	-0.322324	-0.172416	-1.34819	-1.16496	0.421289	-0.558971	-1.66709	1.65135	1.46784	0.136075	1.3101	-0.94881	1.44614	1.11541	3.03203	-0.288566	1.21191	1.17995	0.0354244	-0.00750978	-0.0290883	-0.564662	0.38616	0.573648	-0.968028	-0.740041	-0.612519	-0.150044	-0.796554	-0.103133	-0.803543	-1.47224	-0.479988	-0.722742	-0.900866	0.0451361	-0.510782	-0.777228	0.719427	0.30525	0.651441	0.832818	1.21211	0.328309	2.26053
	5c (FA)	0.83264	2.77411	2.90822	2.79494	1.78877	1.96874	2.14664	0.423049	1.48731	2.27176	0.964537	0.135588	0.568311	0.859977	-0.474532	0.670904	0.548542	1.09716	-0.386421	0.329642	0.351473	0.101188	1.01837	2.2137	0.865267	0.0805631	2.08406	0.71584	0.32353	1.51012	3.10506	-0.807403	-0.914047	0.00500169	2.42222	1.4517	0.425992	2.91572	1.44362	2.2059	0.247964	0.395176	1.59428	1.18766	0.0702478	0.204768	-0.469521	1.40278
[truncated: 15 more columns]

## Sheet: Figure 6
	Labels (BrainAmp)	'Fp1'	'Fz'	'F3'	'F7'	'FT9'	'FC5'	'FC1'	'C3'	'T7'	'TP9'	'CP5'	'CP1'	'Pz'	'P3'	'P7'	'O1'	'Oz'	'O2'	'P4'	'P8'	'TP10'	'CP6'	'CP2'	'Cz'	'C4'	'T8'	'FT10'	'FC6'	'FC2'	'F4'	'F8'	'Fp2'	'AF7'	'AF3'	'F1'	'F5'	'FT7'	'FC3'	'C1'	'C5'	'TP7'	'CP3'	'P1'	'P5'	'PO7'	'PO3'	'POz'	'PO4'
	6a	-0.0876094	-1.85928	-2.67176	-1.39524	-4.36434	-3.80104	-4.11448	-4.02222	-3.61469	-4.22774	-2.05892	-4.08335	-2.8881	-2.86779	-1.97232	-4.62354	-3.58778	-3.69329	-4.92268	-4.69824	-4.91412	-3.18032	-5.61598	-3.54924	-2.22721	-3.73064	-3.92183	-1.73999	-2.87224	0.543431	-0.915876	0.160999	-2.27235	-3.38451	-2.39759	-1.69157	-3.42518	-3.01834	-3.44869	-2.49145	-3.88279	-4.01006	-4.1004	-2.97135	-2.95082	-3.99461	-3.7533	-3.37908
	6b	-0.874911	1.38597	3.12468	-0.528647	2.87963	4.88563	3.1014	1.47679	3.06819	4.21398	-0.421678	0.21551	-1.34271	-2.07538	-3.06827	-3.42705	-1.73275	-2.06775	-1.00736	-3.4399	1.86486	-0.768243	1.65803	0.729438	1.97756	1.52979	1.59603	2.20018	1.85621	0.396715	2.30256	-1.36325	-2.33037	0.787805	2.77181	0.870875	3.89932	4.78688	1.51038	1.5925	-1.77068	0.154292	-3.4583	-3.67084	-2.35925	-1.5127	-2.20659	-3.93027
	6c	-1.20379	-0.664807	-0.595275	-1.83776	-1.78459	-0.898296	-1.66639	-2.85044	-1.15496	-0.967868	-2.14	-3.45978	-3.35668	-3.87873	-3.71572	-5.97045	-4.79501	-4.54946	-4.70752	-6.41128	-3.14557	-3.43603	-2.99348	-2.74321	-0.678374	-2.32514	-2.55383	-0.0731833	-1.4753	0.734715	0.419553	-1.23923	-4.2314	-3.19307	-0.420728	-1.23217	-0.575029	0.227537	-2.13985	-1.30344	-4.38344	-3.71788	-6.30592	-5.11957	-4.42866	-4.30871	-4.81847	-5.72905
	6d	-2.27083	-6.5445	-6.33043	-6.75011	-8.19035	-9.21962	-9.39623	-7.47095	-8.75834	-4.56814	-6.4798	-8.28988	-4.17266	-7.3452	-6.10873	-5.99625	-4.35225	-1.18148	-5.91402	-7.27815	-6.90292	-7.02743	-9.46272	-8.8805	-7.41979	-8.28263	-7.06603	-5.111	-8.04481	-4.86119	-4.48751	-1.07452	-4.16599	-8.27967	-8.27005	-5.80258	-8.18236	-8.20091	-9.42316	-8.67377	-6.50824	-9.15189	-5.55248	-5.51861	-5.89113	-5.9193	-4.87699	-4.89467
	6e	5.1508	5.55895	4.68661	7.25588	8.00988	7.6005	8.02858	4.4203	8.27737	3.12032	5.95645	6.07278	4.29714	6.38522	6.36541	3.81517	2.84621	-0.0457792	3.81197	4.7388	4.74093	4.97506	7.64067	7.72165	5.85942	5.15635	5.93087	3.86314	6.14719	5.96182	3.03949	4.04389	5.38429	8.41441	7.20096	5.69505	7.10471	6.94186	6.74977	6.62615	5.34969	7.85737	4.73742	4.13029	5.37518	4.84413	5.09919	3.45445
	6f	3.45416	5.74183	6.8641	4.87735	6.89904	8.9677	10.8749	5.60606	8.48318	3.95835	3.46114	5.00954	4.46837	4.44956	2.51409	2.12236	0.485203	0.70615	4.35155	4.99144	5.51003	4.10411	5.99617	5.14533	5.84113	7.62798	8.29588	5.76415	4.91423	3.35189	3.34953	3.07439	2.45234	7.97225	7.01512	5.65269	7.23254	7.60271	5.83868	5.64393	6.11283	7.1385	2.9942	1.37294	2.45925	3.78712	4.01234	2.4034
[truncated: 15 more columns]

## Sheet: Figure S1
1a		mean	SEM
	1	6.86638	0.37235
	2	6.3663	0.253404
	3	6.12724	0.311854
	4	6.18211	0.456093
1b	Labels (BrainAmp)	'Fp1'	'Fz'	'F3'	'F7'	'FT9'	'FC5'	'FC1'	'C3'	'T7'	'TP9'	'CP5'	'CP1'	'Pz'	'P3'	'P7'	'O1'	'Oz'	'O2'	'P4'	'P8'	'TP10'	'CP6'	'CP2'	'Cz'	'C4'	'T8'	'FT10'	'FC6'	'FC2'	'F4'	'F8'	'Fp2'	'AF7'	'AF3'	'F1'	'F5'	'FT7'	'FC3'	'C1'	'C5'	'TP7'	'CP3'	'P1'	'P5'	'PO7'	'PO3'	'POz'	'PO4'
	1	4.05705	6.74497	6.72483	5.2953	5.80872	6.96644	7.63087	7.60067	6.36242	7.55034	7.08725	8.15436	7.70134	7.99329	7.05705	8.07383	7.44966	8.06376	8.01342	7.55034	7.63087	7.30872	7.67114	8.46644	7.33893	6.58389	6.01007	6.59396	7.87248	6.42282	5.9698	3.55369	4.4698	5.84899	7.16779	6.0604	6.10067	7.33893	7.87248	7.28859	7.16779	7.92282	7.87248	7.85235	7.96309	8.03356	7.77181	8.06376
	2	3.40688	7.39676	6.84413	5.53239	5.87247	6.51012	7.29352	7.03239	6.13968	6.72267	6.46761	7.06883	7.31174	6.61336	5.78138	6.52227	6.1336	6.16397	7.08097	6.35223	6.37045	6.88057	6.917	7.59717	7.02632	6.32186	6.02429	6.96559	7.69433	6.76518	6.2247	3.30364	3.64372	4.94939	7.26923	5.80567	6.32186	7.47571	7.41498	6.44939	5.7753	7.05061	6.75911	6.34615	6.15182	6.54049	6.59514	6.45547
	3	3.44925	6.74376	5.9401	4.95175	5.5208	5.98502	7.44759	6.76373	6.27953	6.55907	6.29451	7.27288	6.68885	6.66389	6.24459	6.32945	5.91015	6.33943	6.63894	6.06489	6.09983	6.22962	7.15308	7.44759	7.09318	6.19468	5.48087	6.00998	7.09817	6.18469	5.29118	3.59401	3.4792	4.77205	6.31448	5.20133	5.55574	6.54908	7.13311	6.26955	5.96007	6.76373	6.71381	6.52912	6.32945	6.88353	6.76373	6.70383
	4	4.12048	6.50602	6.25301	5.31325	6.66867	7.03012	7.68072	7.04819	6.34337	6.57831	7.03012	7.26506	7.01205	6.88554	7.04819	6.45181	6.56024	6.83133	6.36145	7.5	6.43373	6.34337	7.8253	7.21084	6.93976	6.27108	5.49398	6.61446	7.37349	5.78313	5.58434	4.08434	4.48193	5.22289	6.5241	5.87349	6.66867	7.33735	7.60843	6.46988	6.56024	6.39759	6.8494	6.41566	6.70482	6.74096	6.93976	6.81325
1c		mean	SEM
	1	42.5283	2.78078
	2	40.3491	1.83566
	3	39.2882	1.77138
	4	38.7496	1.28065
1d	Labels (BrainAmp)	'Fp1'	'Fz'	'F3'	'F7'	'FT9'	'FC5'	'FC1'	'C3'	'T7'	'TP9'	'CP5'	'CP1'	'Pz'	'P3'	'P7'	'O1'	'Oz'	'O2'	'P4'	'P8'	'TP10'	'CP6'	'CP2'	'Cz'	'C4'	'T8'	'FT10'	'FC6'	'FC2'	'F4'	'F8'	'Fp2'	'AF7'	'AF3'	'F1'	'F5'	'FT7'	'FC3'	'C1'	'C5'	'TP7'	'CP3'	'P1'	'P5'	'PO7'	'PO3'	'POz'	'PO4'
	1	63.7972	65.5241	62.3988	63.5703	44.9934	51.5198	55.9772	45.0822	38.4128	20.0545	34.0459	42.8011	45.4175	36.0562	26.8648	32.2546	33.0566	32.3885	35.813	28.5025	19.3847	32.4284	43.5808	49.1391	47.7507	34.309	45.2206	50.8247	56.1411	62.1281	58.818	59.4542	64.2535	57.9578	64.6015	64.4656	53.7242	55.1403	47.8641	38.0558	28.1818	39.749	39.4491	32.6011	30.1714	37.2041	37.9846	36.2614
	2	42.3555	57.1338	55.8368	51.6768	35.2127	50.8729	53.8987	41.8142	33.4463	16.2849	31.2296	40.38	38.854	34.0129	24.6255	27.2719	28.8729	28.1703	33.4374	25.1421	15.9596	29.4012	40.5702	46.7029	41.5406	29.4558	33.3175	46.4951	53.026	54.6703	51.8676	41.5991	43.1055	45.6882	57.1878	52.1869	46.3266	52.5656	45.6126	36.6936	25.3901	36.5068	37.7058	29.0116	28.5091	34.0672	35.3814	32.75
	3	40.8913	53.7732	51.4812	46.9798	31.6707	47.5636	50.8579	40.375	29.8633	15.373	29.1362	38.0657	36.9321	31.6172	22.9632	26.1443	28.098	26.75	30.8086	24.1502	14.66	28.477	38.2129	44.7949	39.4509	30.1401	31.592	46.66	51.3979	52.0151	50.0187	41.0109	40.6352	44.1699	54.0058	47.7174	44.0629	51.0497	43.4853	35.1134	23.6976	34.5641	35.3455	26.2815	27.0171	32.9738	33.3555	31.0722
	4	39.3848	49.0711	46.3519	45.2816	30.1557	42.7393	45.8098	38.394	26.2366	14.5218	28.341	37.2485	36.4871	31.0907	22.7895	28.6529	29.298	28.5927	31.6832	24.2739	14.2131	28.1786	36.5823	42.4408	36.5499	25.308	27.972	41.6477	46.5559	44.1224	42.2379	41.1978	38.7746	40.494	50.1309	43.0369	37.053	45.8009	41.8252	32.631	21.6826	35.23	33.324	27.2916	27.3772	32.4865	33.6913	32.0552
1e		mean	SEM
	1	416.723	60.2286
	2	358.284	36.4026
	3	335.54	26.8114
	4	309.806	20.8123
1f	Labels (BrainAmp)	'Fp1'	'Fz'	'F3'	'F7'	'FT9'	'FC5'	'FC1'	'C3'	'T7'	'TP9'	'CP5'	'CP1'	'Pz'	'P3'	'P7'	'O1'	'Oz'	'O2'	'P4'	'P8'	'TP10'	'CP6'	'CP2'	'Cz'	'C4'	'T8'	'FT10'	'FC6'	'FC2'	'F4'	'F8'	'Fp2'	'AF7'	'AF3'	'F1'	'F5'	'FT7'	'FC3'	'C1'	'C5'	'TP7'	'CP3'	'P1'	'P5'	'PO7'	'PO3'	'POz'	'PO4'
	1	552.578	557.57	519.556	568.153	534.877	480.261	562.939	476.46	473.296	274.655	390.065	476.013	558.075	426.31	323.843	373.589	389.253	399.091	410.873	352.52	254.727	365.586	478.792	541.19	493.686	415.898	547.108	453.865	566.914	496.474	468.402	542.838	573.024	549.905	600.642	524.723	564.973	524.85	509.532	410.069	355.984	459.973	447.153	381.403	368.064	448.854	466.289	446.184
	2	414.886	436.839	422.135	384.348	332.602	347.574	419.31	358.111	318.677	195.463	301.378	389.553	409.577	359.54	266.238	301.821	300.545	297.617	358.645	282.06	180.582	287.583	408.63	429.76	349.991	269.808	287.729	318.679	443.308	398.311	343.742	413.649	401.286	420.526	438.008	400.215	323.65	387.729	404.867	305.17	274.251	349.329	381.547	302.135	315.708	362.694	376.604	356.41
	3	358.326	382.317	351.647	327.098	274.545	301.806	360.073	308.567	261.903	164.666	256.056	339.122	366.276	306.688	226.217	262.959	265.228	264.204	305.915	237.964	162.891	259.138	341.278	376.418	302.82	263.266	274.14	294.679	389.028	349.287	318.486	351.519	332.713	364.289	367.355	334.639	291.316	332.135	347.518	278.714	246.057	296.331	346.411	252.625	277.934	324.728	345.078	313.681
	4	307.943	363.097	325.796	286.006	240.786	285.885	360.517	318.72	232.455	148.844	264.149	327.979	345.266	286.862	230.061	283.641	279.14	282.248	273.196	247.919	158.073	237.671	334.073	377.684	302.163	226.675	228.608	282.984	363.887	334.267	275.987	328.371	316.909	329.495	363.401	313.021	259.682	335.02	354.251	268.439	207.75	299.737	306.641	264.58	276.932	318.937	338.095	307.891
1g		mean	SEM
	1	438.45	57.292
	2	391.349	32.2177
	3	372.57	29.9891
	4	358.362	26.6442
1h	Labels (BrainAmp)	'Fp1'	'Fz'	'F3'	'F7'	'FT9'	'FC5'	'FC1'	'C3'	'T7'	'TP9'	'CP5'	'CP1'	'Pz'	'P3'	'P7'	'O1'	'Oz'	'O2'	'P4'	'P8'	'TP10'	'CP6'	'CP2'	'Cz'	'C4'	'T8'	'FT10'	'FC6'	'FC2'	'F4'	'F8'	'Fp2'	'AF7'	'AF3'	'F1'	'F5'	'FT7'	'FC3'	'C1'	'C5'	'TP7'	'CP3'	'P1'	'P5'	'PO7'	'PO3'	'POz'	'PO4'
	1	572.218	577.539	565.406	537.663	462.944	474.492	585.821	502.048	413.703	277.132	416.175	507.428	596.04	450.819	353.3	410.516	421.104	427.95	456.619	382.705	253.088	398.825	530.035	586.491	544.483	395.218	540.601	469.918	621.195	526.007	482.046	576.046	576.471	557.947	612.14	532.834	485.558	559.166	551.353	412.059	350.26	480.405	481.984	418.372	413.734	473.85	496.798	467.116
	2	421.557	495.526	482.015	439.891	358.543	399.58	479.453	397.739	341.701	200.419	310.208	443.229	453.049	386.284	272.978	310.801	316.544	309.012	380.484	281.801	187.491	306.812	451.348	490.303	393.671	285.657	313.965	370.594	499.327	456.603	393.757	419.398	415.125	455.251	512.314	451.671	378.568	433.614	460.724	333.022	280.052	382.885	427.31	327.434	331.691	382.197	404.775	375.041
	3	368.735	463.884	424.034	391.869	299.494	366.435	425.249	345.823	276.524	181.995	275.227	388.9	406.859	338.612	237.957	293.737	297.431	290.758	331.257	253.418	166.711	272.858	378.741	438.591	341.898	272.159	285.959	341.781	450.477	409.047	357.014	380.125	366.497	404.585	455.616	384.833	331.303	401.879	404.348	301.124	243.86	336.711	383.06	272.907	298.583	359.161	374.249	333.964
	4	338.52	403.033	367.24	342.348	263.167	326.858	400.367	335.227	245.022	160.692	269.523	359.319	371.765	310.017	234.833	311.324	295.746	299.748	302.761	254.881	159.124	254.556	371.865	414.83	332.341	225.775	244.064	329.175	405.832	370.915	316.763	342.26	326.626	363.324	404.246	369.24	299.731	375.546	381.964	278.036	221.744	317.034	343.351	268.474	304.577	331.727	371.92	323.529
[truncated: 15 more columns]

## Sheet: Figure S2
S2a		mean	SEM
	1	6.80963	0.262043
	2	6.62567	0.246601
	3	6.58053	0.211206
	4	6.11367	0.303625
	5	6.18489	0.347848
S2b	Labels (BrainAmp)	'Fp1'	'Fz'	'F3'	'F7'	'FT9'	'FC5'	'FC1'	'C3'	'T7'	'TP9'	'CP5'	'CP1'	'Pz'	'P3'	'P7'	'O1'	'Oz'	'O2'	'P4'	'P8'	'TP10'	'CP6'	'CP2'	'Cz'	'C4'	'T8'	'FT10'	'FC6'	'FC2'	'F4'	'F8'	'Fp2'	'AF7'	'AF3'	'F1'	'F5'	'FT7'	'FC3'	'C1'	'C5'	'TP7'	'CP3'	'P1'	'P5'	'PO7'	'PO3'	'POz'	'PO4'
	1	3.99438	7.26404	7.19663	5.5618	5.69663	6.80899	7.85393	7.29775	6.70787	7.16292	7.0618	7.68539	8.17416	7.23034	6.6236	7.34831	6.50562	7.44944	7.87079	7.39888	6.82584	7.09551	7.85393	8.10674	6.85955	5.98315	6.30337	6.80899	7.90449	6.69101	6.20225	3.72472	3.92697	5.47753	6.94382	6.01685	6.33708	7.38202	7.75281	6.6573	6.47191	7.51685	7.83708	6.99438	7.11236	8.1573	7.34831	7.76966
	2	3.68984	7.26738	6.48128	5.31818	5.75936	6.43316	7.41176	6.97059	6.04813	6.91444	6.60963	7.32353	7.68449	7.21123	6.12032	7.06684	6.5615	6.73797	7.21925	6.57754	6.72193	6.95455	7.0508	7.56417	7.17914	6.68182	5.82353	6.66578	8.03743	6.70588	6.04011	3.59358	3.99465	5.22995	6.97861	5.73529	5.56684	7.13904	7.25134	6.57754	6.19251	6.93048	7.02674	6.62567	6.77005	7.13102	6.95455	7.13904
	3	3.68222	7.10204	6.55977	5.16035	5.70262	6.85714	7.46939	7.1895	6.2449	6.82216	6.72595	7.68805	7.12828	7.207	6.31487	6.86589	6.33236	6.64723	7.207	6.92711	6.78717	7.01458	7.40816	7.60058	7.80175	6.83965	5.85131	6.63848	7.46939	6.45481	5.98251	3.38484	3.86589	5.24781	7.27697	5.66764	6.34985	7.31195	7.80175	6.85714	6.09621	6.98834	7.03207	6.65598	6.61225	6.92711	6.91837	6.67347
	4	3.37261	6.25796	6	5.35032	5.78025	6.18153	7.05096	6.98408	6.32484	6.56369	6.18153	6.96497	6.28662	6.55414	6.34395	5.83758	5.95223	6.14331	6.37261	5.95223	6.08599	5.90446	6.98408	7.65287	6.49682	5.92357	5.78025	6.08599	6.83121	5.90446	5.07325	3.30573	3.93631	4.98726	6.34395	5.78981	6.16242	6.72611	7.16561	6.38217	6.30573	6.8121	6.70701	6.64013	6.15287	6.47771	6.94586	6.5828
	5	3.26012	6.64162	6	5.09827	6.27746	6.76301	8.04624	6.81503	6.03468	6.55491	6.43353	6.90173	6.45087	6.34682	6.84971	6.39884	6.3815	6.12139	6	6.34682	5.73988	6.15607	7.14451	7.14451	7.00578	6.13873	5.56647	6.95376	7.33526	5.96532	5.54913	3.83237	3.10405	4.23121	6.19075	5.08092	6.2948	6.90173	7.02312	6.39884	5.65318	7.09249	6.17341	6.81503	6.62428	5.94798	6.05202	6.17341
S2c		mean	SEM
	1	39.4739	1.94099
	2	40.0191	1.8843
	3	39.7243	1.91657
	4	38.9101	1.88614
	5	39.5444	1.82677
S2d	Labels (BrainAmp)	'Fp1'	'Fz'	'F3'	'F7'	'FT9'	'FC5'	'FC1'	'C3'	'T7'	'TP9'	'CP5'	'CP1'	'Pz'	'P3'	'P7'	'O1'	'Oz'	'O2'	'P4'	'P8'	'TP10'	'CP6'	'CP2'	'Cz'	'C4'	'T8'	'FT10'	'FC6'	'FC2'	'F4'	'F8'	'Fp2'	'AF7'	'AF3'	'F1'	'F5'	'FT7'	'FC3'	'C1'	'C5'	'TP7'	'CP3'	'P1'	'P5'	'PO7'	'PO3'	'POz'	'PO4'
	1	46.8191	56.5838	53.0324	51.9433	38.2049	49.1859	52.2203	42.9056	34.3643	18.061	32.2868	40.8393	39.8842	34.5913	25.9886	29.1082	30.6133	28.8582	35.0918	26.3596	17.2997	30.7887	40.9476	47.1477	43.2821	31.9035	35.2269	47.2551	53.445	53.2211	52.2581	45.9153	45.4776	50.8149	56.2759	51.4183	48.0393	52.8088	46.0966	37.1005	26.7234	37.8188	37.0279	31.08	28.9287	35.7339	36.3218	33.943
	2	47.2119	58.6492	56.8483	53.5613	34.1981	48.9738	53.6193	42.2121	32.1289	16.3174	30.6129	40.1905	39.2866	33.2874	24.2451	28.5324	29.2721	28.7787	32.8026	25.6789	16.2049	29.3672	39.9989	46.4306	42.1464	30.6772	35.4388	47.427	53.31	56.042	53.0021	44.0121	46.0519	47.5013	58.1266	53.9524	47.1249	53.237	45.5041	35.9287	24.8893	36.6214	37.3709	28.2918	28.7051	34.2295	35.2283	32.8055
	3	46.3625	57.7949	54.8953	50.5287	35.2693	48.6281	53.0934	41.9657	32.5905	16.8796	30.5798	40.3354	39.8128	33.4767	24.2186	28.1343	30.1928	28.7225	33.625	25.5547	16.2992	30.1919	40.5357	46.834	41.7069	31.2665	34.4905	48.2234	53.3835	54.9924	52.7764	45.8365	46.457	43.9831	57.2694	50.3776	46.4518	52.5046	45.0439	36.1154	25.3664	37.148	37.5474	28.7295	28.8521	34.9899	35.1185	33.1089
	4	43.3033	54.1653	51.3964	46.994	34.6948	48.4134	51.877	40.7362	32.2749	16.5906	30.17	39.1609	38.8482	32.689	23.7396	26.9269	28.7251	28.0612	31.84	24.4885	15.4365	28.96	39.5462	45.6808	40.6669	28.4256	32.5624	44.7759	52.3938	51.1579	47.5015	42.344	44.7064	44.8709	55.3096	48.8847	43.8547	50.9092	44.4615	35.6352	24.764	35.5939	35.9411	27.9964	26.9254	33.008	34.4472	31.6662
	5	40.3941	52.7223	49.6881	49.6131	33.1036	47.1526	49.5476	40.1458	30.5032	15.0181	30.3981	38.5306	38.8451	32.1748	23.8306	27.2851	28.5977	28.6882	31.5383	25.0243	14.776	28.8394	39.6672	45.4808	40.4651	28.6468	31.9492	47.3741	49.5658	49.7723	49.0641	39.8817	40.5558	41.0732	54.0484	48.1122	44.7595	49.2734	43.4895	35.4849	24.1257	35.4343	35.5537	27.8648	27.859	32.6585	34.486	31.9153
S2e		mean	SEM
	1	367.311	36.6204
	2	361.475	35.2616
	3	358.14	37.6123
	4	343.628	33.1688
	5	345.383	32.0149
S2f	Labels (BrainAmp)	'Fp1'	'Fz'	'F3'	'F7'	'FT9'	'FC5'	'FC1'	'C3'	'T7'	'TP9'	'CP5'	'CP1'	'Pz'	'P3'	'P7'	'O1'	'Oz'	'O2'	'P4'	'P8'	'TP10'	'CP6'	'CP2'	'Cz'	'C4'	'T8'	'FT10'	'FC6'	'FC2'	'F4'	'F8'	'Fp2'	'AF7'	'AF3'	'F1'	'F5'	'FT7'	'FC3'	'C1'	'C5'	'TP7'	'CP3'	'P1'	'P5'	'PO7'	'PO3'	'POz'	'PO4'
	1	476.156	460.747	436.484	415.809	394.572	385.622	467.645	408.553	369.991	218.502	337.372	445.366	468.222	382.457	278.241	339.126	325.601	339.611	395.3	302.909	209.814	329.559	430.756	475.514	409.404	321.207	357.838	366.995	494.913	420.262	381.701	409.66	418.479	488.504	473.689	422.867	407.654	435.46	455.559	346.63	302.197	404.67	411.172	339.467	327.32	411.701	404.759	385.879
	2	420.087	445.631	421.217	401.448	344.156	362.697	431.693	363.846	337.864	194.846	306.865	384.204	427.465	350.348	262.364	317.985	301.77	304.502	347.356	288.179	188.933	284.063	402.264	428.406	366.488	298.333	348.617	334.725	451.776	401.438	360.43	410.818	411.309	423.133	454.632	396.355	370.39	402.548	409.554	323.806	281.056	351.725	395.105	298.637	329.069	375.194	404.857	368.304
	3	417.533	447.402	422.382	404.077	340.321	355.807	427.469	365.026	323.428	194.729	298.663	388.99	426.498	362.326	264.21	292.773	310.299	300.453	356.112	277.819	195.23	297.552	400.064	441.799	369.647	303.746	331.478	354.473	461.554	417.448	374.539	407.653	412.647	428.452	449.624	415.404	353.391	405.142	399.425	310.639	267.879	357.566	382.943	306.467	318.436	367.131	383.398	350.139
	4	378.759	418.75	381.888	365.919	339.346	335.815	405.864	341.149	310.879	195.39	281.543	364.652	384.421	326.342	250.703	290.869	304.932	300.199	320.911	260.376	174.141	277.813	372.379	403.779	324.982	275.089	304.492	303.166	416.622	374.32	320.24	375.842	387.21	385.261	406.44	369.157	339.786	375.533	375.579	297.176	274.721	328.664	352.815	285.934	288.326	343.769	359.783	336.472
	5	366.254	406.388	357.887	368.633	265.847	305.251	383.714	335.642	252.219	170.006	289.574	347.027	379.675	301.605	245.149	260.59	262.716	278.811	290.817	246.194	162.03	251.036	367.425	408.395	310.846	251.15	251.943	307.118	383.614	360.082	327.315	399.154	368.918	371.504	394.34	344.985	293.42	334.927	369.368	299.118	246.596	309.373	330.143	257.628	274.891	310.465	331.977	306.482
S2g		mean	SEM
	1	402.051	37.3646
	2	394.311	34.3838
	3	392.08	35.2099
	4	375.415	31.4839
	5	371.924	29.7565
S2h	Labels (BrainAmp)	'Fp1'	'Fz'	'F3'	'F7'	'FT9'	'FC5'	'FC1'	'C3'	'T7'	'TP9'	'CP5'	'CP1'	'Pz'	'P3'	'P7'	'O1'	'Oz'	'O2'	'P4'	'P8'	'TP10'	'CP6'	'CP2'	'Cz'	'C4'	'T8'	'FT10'	'FC6'	'FC2'	'F4'	'F8'	'Fp2'	'AF7'	'AF3'	'F1'	'F5'	'FT7'	'FC3'	'C1'	'C5'	'TP7'	'CP3'	'P1'	'P5'	'PO7'	'PO3'	'POz'	'PO4'
	1	478.995	541.617	500.189	432.831	400.077	426.06	522.409	442.796	364.832	242.179	366.711	468.978	487.45	414.459	309.819	354.845	362.821	374.971	419.896	325.722	211.432	343.439	471.582	523.564	448.268	319.526	371.62	408.286	563.837	499.104	425.857	461.361	456.572	517.601	556.111	455.988	410.237	484.335	505.453	359.527	312.875	439.535	447.95	385.678	359.433	432.518	450.85	424.28
	2	430.491	496.696	487.045	438.016	345.187	394.123	487.627	395.294	330.314	204.327	319.722	435.736	468.339	379.369	278.443	340.406	341.821	334.101	382.402	292.443	192.765	303.984	442.586	491.566	414.677	296.967	351.74	385.264	519.625	452.583	400.723	429.346	429.536	457.964	512.603	445.386	390.693	445.026	459.31	343.31	278.664	378.276	421.411	322.852	351.003	404.086	436.024	384.372
	3	435.645	504.869	488.711	458.05	347.888	402.563	489.005	405.064	329.826	206.753	318.879	446.428	473.926	386.181	271.717	326.7	334.332	320.596	384.442	291.058	194.102	322.847	437.365	494.195	411.412	303.873	348.908	389.522	513.249	468.36	417.865	427.295	440.07	448.817	515.456	460.505	388.549	461.22	449.08	340.382	284.384	398.13	425.528	322.992	346.681	396.957	417.369	379.118
	4	389.08	475.481	429.902	407.741	336.583	380.362	451.023	371.25	310.712	204.321	300.684	413.672	436.172	364.051	265.952	312.784	317.208	310.646	348.644	275.402	178.196	299.461	422.605	460.645	363.689	291.936	316.347	349.195	459.086	412.331	365.942	407.435	395.55	424.188	484.897	405.62	359.384	432.508	428.396	317.404	266.318	360.213	408.383	304.897	309.127	367.107	383.032	348.12
	5	346.074	474.013	405.192	381.434	291.144	363.895	436.002	373.323	274.971	166.87	289.251	397.612	414.59	336.683	247.389	284.064	277.794	288.381	325.755	255.782	171.948	263.892	412.493	477.906	359.206	256.793	272.929	353.207	441.894	396.769	343.011	352.473	358.526	371.352	450.433	384.062	321.761	396.033	437.764	301.769	236.61	352.118	367.096	281.231	298.774	336.096	359.519	320.037
[truncated: 15 more columns]

## Sheet: Figure S3
S3a	Labels (BrainAmp)	'Fp1'	'Fz'	'F3'	'F7'	'FT9'	'FC5'	'FC1'	'C3'	'T7'	'TP9'	'CP5'	'CP1'	'Pz'	'P3'	'P7'	'O1'	'Oz'	'O2'	'P4'	'P8'	'TP10'	'CP6'	'CP2'	'Cz'	'C4'	'T8'	'FT10'	'FC6'	'FC2'	'F4'	'F8'	'Fp2'	'AF7'	'AF3'	'F1'	'F5'	'FT7'	'FC3'	'C1'	'C5'	'TP7'	'CP3'	'P1'	'P5'	'PO7'	'PO3'	'POz'	'PO4'
	1	3.86667	5.075	4.65	4.275	4.75	4.775	5.79167	5.38333	4.64167	5.03333	5.14167	5.95	5.31667	5.48333	5.84167	5.43333	4.99167	5.64167	5.33333	5.51667	5.01667	5.04167	5.56667	5.68333	4.95833	4.09167	3.96667	4.55833	5.04167	4.31667	4.125	4.175	3.35	4.05	4.875	4.05833	4.76667	5.125	5.71667	5.15	5.18333	5.33333	5.425	5.6	5.66667	5.54167	5.63333	5.76667
	2	2.825	5.35833	5.38333	4.475	4.71667	5.2	6.21667	5.875	4.78333	5.16667	5.4	6.33333	6.16667	5.91667	5.10833	5.31667	5.43333	5.10833	5.95	5.86667	5	5.175	6.05833	6.43333	5.36667	4.85	4.15	5.025	5.56667	5.38333	4.36667	2.91667	3.4	4.31667	5.65833	4.96667	4.73333	5.85	6.05833	5.06667	4.94167	6.19167	6.01667	5.875	5.375	5.56667	6.09167	5.60833
	3	4	6.15	5.575	4.45833	4.625	5.525	6.19167	6.05	4.98333	5.08333	5.44167	6.35	5.85	6.175	5.8	5.85833	5.75833	6.06667	5.95833	5.84167	5.275	5.75	6.20833	6.425	6.15	5.21667	4.425	5.09167	6.36667	5.675	4.89167	3.90833	4.16667	4.96667	6.025	4.78333	4.875	6.28333	6.35	5.23333	5.3	6.1	5.975	5.98333	5.81667	5.75833	6.075	6.375
	4	3.6	6.04167	5.96667	4.36667	4.74167	5.13333	6.725	6.36667	5.43333	5.66667	5.79167	6.775	6.45833	6.44167	5.29167	5.99167	5.51667	5.79167	6.44167	6.275	5.58333	6.65833	7.10833	7.36667	5.98333	5.75833	4.95833	5.21667	6.35	5.84167	4.65	3.4	3.51667	4.625	5.84167	5.05833	5.19167	6.25	7.13333	5.58333	5.34167	6.29167	6.55833	6.1	6.31667	6.49167	6.49167	6.375
	5	3.31667	6.19167	5.61667	4.71667	4.49167	6.45	6.74167	6.44167	5.46667	6.03333	5.61667	6.45	6.725	6.53333	4.98333	5.51667	5.38333	5.15833	6.575	5.60833	5.21667	5.78333	6.23333	6.625	6.04167	5.35833	5.59167	5.66667	6.69167	5.51667	5.06667	2.90833	3.45	4.3	6.04167	4.81667	5.53333	6.68333	6.625	5.65833	5.25833	6.20833	6.725	5.76667	5.225	6.4	6.06667	6.1
	6	3.06667	5.59167	4.89167	4.65833	4.325	5.74167	6.15833	5.84167	5.15833	5.525	5.66667	6.275	7.13333	6.35833	4.58333	4.71667	5.1	5.24167	6.84167	5.525	5.45	6.3	6.675	6.84167	6.68333	4.90833	5.45833	5.21667	7.475	5.375	4.75	2.91667	3.30833	4.5	5.65833	4.71667	5.08333	6.39167	6.35833	5.54167	5.25833	5.89167	6.35	4.98333	4.74167	6.525	5.29167	5.6
S3b	1	7	3.4	6.6	4.8	6.8	4.8	5.2	1.4	5.8	9.4	2.6	7.2	7.2	4.6	8	5.8	2.8	5.4	10.8	3.6	5.6	8.2	2.8	6.6
	2	7	4.8	4.6	6.4	7.2	7	5	5.6	6.4	3.4	4.8	9	7.8	9	7.8	8	8.2	5.8	6.2	4.6	5	2.6	7.4	10.8
	3	8	5.2	7	7	5.8	7.6	4.4	6.8	7.4	8.6	4.4	7.8	5	7.2	7	6.6	9	3	9	8	5.6	5	4	4.8
	4	6.6	9.4	7.6	4.6	6.8	6.6	9.4	9	6.6	5	5.6	9	4.4	9.6	8.2	5.2	12	4.8	6.6	8.2	6.8	9.2	8.2	7.4
	5	4.6	6.2	6.2	6.6	4.6	8.4	3.6	6.2	8.6	7.4	8.8	10.8	5.2	4.6	6	8	5.6	2.6	7.2	6.2	4.6	9.2	8.4	9.4
	6	6.6	11.6	8	5.6	4.6	7.2	5.6	7.6	6.6	3.6	7.2	4.6	5.6	3.8	8.2	9.2	7.6	4.2	7.2	7.6	7.4	6.2	9.4	9
S3c	1	1.91379	2	2	2.31356	1.51304	2.2087	1.7963	1.48696	3.32143	1.80508	2	2.11207	1	1	1.625	2	2.77193	2.58407	2.37615	1.31304	1.19643	2.20513	1.91525	2.10811	1.7156	3.40541
	2	2.49558	2	2.49138	2.78761	1.90826	2.39474	2	1.87255	4	2.28182	2.29915	2.68421	1	1.7094	2	2.50862	3.90991	3.47788	3.25225	3.40517	1.50467	2.77477	2.1157	2.18966	2.61261	4
	3	2.19492	2	3	3.2087	2.0098	2.0991	2.61616	1.59091	4	2.77778	3.10526	2.6087	1.2087	1.61739	2.51818	3	3.80342	3.40179	2.98276	3.78761	2	2.80189	2.52252	2.11404	2.80189	4
	4	2.59483	2.19811	3.21739	2.81416	1.78431	2.58772	2.59813	1.80734	3.82727	2.7963	3.80172	2.29091	1	2.80702	2.31959	3	3.69492	2.89908	4	3.5	2	3.74038	2.29091	1.69298	2.1215	4
	5	2.09821	2.21053	3.10435	3	2.09483	2.69159	2.55769	1.89381	4	3.19828	3.89189	2.49153	1.20755	2.22018	2.31481	3.01818	3.70642	2.89623	4	3.5	2	3.81633	2.50442	2	2.30631	4
	6	1.40678	2.62	3.40517	2.9	1.89091	2.49565	2.38318	2.70175	3.79817	3	2.39655	3.00943	1.10714	2.39286	2.89474	3.38053	3.90351	2.72816	3.01786	3.69231	2.69307	3.61321	2.67647	1.80992	3.3945	4
S3d	1	4.39823	2.15094	4.21053	3.54902	4.15652	3.94783	4.26852	3.8	3.61607	2.79167	4.73729	4.57759	4.46018	4.56303	4.36607	3.81897	4.47778	3.35922	3.09174	4.28696	4.47321	NaN	4.47458	3.28	4.35897	3.27928
	2	4.32743	1.95312	3.58025	3.9469	4.01099	3.48246	3.47573	3.62745	3.3956	2.75	4.00855	4.14035	3.93458	2.82051	4.68571	3.5431	4.37838	2.89381	3.11009	3.66379	3.91589	NaN	3.95041	4.32759	3.66667	3.1978
	3	1.9322	3.25	3.54286	2.7913	2.3875	3.18018	2.9899	2.74545	2.3	3.59829	2.52632	3.1913	1.75652	3.88696	2.43636	4.09346	2.6125	2.26364	3.15179	3.42727	2.59459	NaN	2.11712	2.51456	2.66667	2.53448
	4	1.68966	3.69767	3.81395	1.80357	3.02439	2.50877	2.41121	3.85321	2.72414	3.65625	1.96552	2.63636	2.19811	1.85088	2.47297	2.63551	2.30508	2.83486	3.06349	3	2.48113	NaN	2.23636	2.26667	2.02083	3.17391
	5	2.47321	3.18421	1.75229	2.21212	2.01111	2.30841	3.02885	1.34513	1.34483	2.24176	2.40541	2.11017	3.0566	2.74312	2.09259	1.35455	1.50769	3.39623	1.88776	2.16239	1.72222	NaN	2.91892	3.52427	NaN	3.81188
	6	2.66949	2.65278	2.54717	1.88372	2.27273	1.49565	2.36449	2.42105	3.3	2.91667	3.30172	1.54217	3.10714	2.94643	2.13636	2.16814	2.14706	4.31868	2.45946	2.52137	1	NaN	2.25	2.57143	1.64706	2.125
[truncated: 15 more columns]

## Sheet: Figure S4
4a	Labels (BrainAmp)	'Fp1'	'Fz'	'F3'	'F7'	'FT9'	'FC5'	'FC1'	'C3'	'T7'	'TP9'	'CP5'	'CP1'	'Pz'	'P3'	'P7'	'O1'	'Oz'	'O2'	'P4'	'P8'	'TP10'	'CP6'	'CP2'	'Cz'	'C4'	'T8'	'FT10'	'FC6'	'FC2'	'F4'	'F8'	'Fp2'	'AF7'	'AF3'	'F1'	'F5'	'FT7'	'FC3'	'C1'	'C5'	'TP7'	'CP3'	'P1'	'P5'	'PO7'	'PO3'	'POz'	'PO4'
	[-20, -15]	0.118608	-0.706036	-0.777087	-1.5968	-0.359392	-0.93291	0.257775	-0.726899	0.287455	0.218414	-0.0884377	-0.273585	0.176705	-0.609932	0.163578	1.04129	0.076749	0.188017	0.415351	0.401478	1.05729	-0.7065	-0.12557	0.874789	-0.453525	-0.133524	0.530611	-1.34776	0.631119	-0.594864	-0.617987	-1.29763	-1.27338	-0.0384467	-0.121452	-0.666885	0.175375	0.157724	0.602347	-0.679847	-0.239275	1.05156	-0.890578	0.159363	-0.471477	-0.930898	-0.0779039	0.11492
	[-15, -10]	-1.61239	-0.100869	1.16372	-0.0614084	0.249107	-0.300342	-0.729915	-0.436986	-1.33611	1.32718	-0.0139035	-0.919738	0.250814	-0.730885	-1.6446	-0.254436	-0.0819417	0.948848	-2.46363	-1.60734	-0.21989	-0.597399	-1.00338	0.0212583	-0.0508156	0.118921	0.156333	-0.929373	1.66714	1.28904	0.259194	-1.52116	0.127612	0.0223287	-0.0940672	-0.622653	-0.861331	-0.526606	0.0400166	-0.735707	-1.338	-0.133688	-1.21835	-1.51417	0.4647	-1.49917	-1.69955	-1.33192
	[-10, -5]	-0.488293	1.25807	1.33271	-0.283801	3.115	-0.159299	0.578429	-0.368703	0.931202	-0.54877	-0.64278	0.878446	-0.646233	-0.562615	-0.123673	0.0663217	0.727838	-0.903983	0.0720149	0.149074	0.484398	-0.371304	-0.582273	-0.314152	0.690359	-0.356261	0.835356	1.59059	2.23049	2.00639	1.26824	0.762017	-0.575854	1.64305	0.991778	0.509152	-0.731338	0.6218	-0.779329	0.577441	0.941061	0.730816	-0.0514445	1.10098	-0.446816	-0.980455	0.0582434	0.995432
	[-5, 0]	2.95743	1.45767	2.46768	1.80475	0.603632	1.99834	0.432806	-0.447667	0.36373	0.760238	-1.5111	-1.00164	-1.42441	-1.21781	-0.607038	-1.79103	-0.811673	0.227754	-0.837111	0.20912	1.60412	-1.27989	-1.20678	-0.0320037	-1.78916	-0.158852	-0.839294	-1.01403	1.12407	1.56447	0.228543	1.11282	3.69135	2.01416	2.14661	3.59902	2.1227	3.58637	-0.617296	0.462921	-0.596887	-1.16003	-1.99681	-1.4895	-0.973351	0.430779	-0.13968	0.180392
4b	Labels (BrainAmp)	'Fp1'	'Fz'	'F3'	'F7'	'FT9'	'FC5'	'FC1'	'C3'	'T7'	'TP9'	'CP5'	'CP1'	'Pz'	'P3'	'P7'	'O1'	'Oz'	'O2'	'P4'	'P8'	'TP10'	'CP6'	'CP2'	'Cz'	'C4'	'T8'	'FT10'	'FC6'	'FC2'	'F4'	'F8'	'Fp2'	'AF7'	'AF3'	'F1'	'F5'	'FT7'	'FC3'	'C1'	'C5'	'TP7'	'CP3'	'P1'	'P5'	'PO7'	'PO3'	'POz'	'PO4'
	[-20, -15]	-0.89811	1.35545	-0.503138	0.700778	1.72063	0.434639	1.55978	1.34232	0.929543	2.39522	1.70859	2.11301	1.24804	1.25314	1.93927	1.43484	2.33691	2.52599	1.82693	3.09448	1.53526	1.69485	1.51936	0.828269	1.66819	1.0157	4.60598	0.644392	1.19667	0.628771	3.54491	0.743981	2.42926	1.80427	0.901921	0.393475	1.3125	1.80522	1.73918	1.46654	1.80165	1.70916	1.34065	2.53394	2.29302	2.20312	0.415084	2.08563
	[-15, -10]	2.57425	2.25477	0.162177	1.23895	1.23556	2.32895	0.819028	1.83532	2.05153	1.19643	2.38786	1.84511	1.13951	1.24163	0.419718	0.738716	1.99717	1.37187	1.67721	1.18155	0.335836	2.65816	2.79158	0.157154	1.52733	-0.64818	2.11559	1.46128	1.98613	1.58171	2.34165	0.959966	2.57064	2.33255	3.28719	2.28371	1.6867	1.8179	-0.168719	2.33688	-0.954674	0.845399	1.01631	2.16714	1.62637	1.04193	2.30205	1.1968
	[-10, -5]	2.94541	2.08805	-0.49961	2.16098	1.48433	0.884972	1.16448	1.43032	1.49173	2.18119	3.13384	1.6329	2.26412	-0.419609	1.3017	1.16536	1.21165	1.3783	0.158895	1.54705	2.24241	2.34294	1.71063	2.50749	0.850878	1.49458	3.15143	0.0123417	0.655761	0.934999	1.13271	2.83854	3.58558	1.74844	0.0555582	1.85012	2.48531	2.20033	1.83996	1.31162	1.32556	1.23096	1.67147	0.900443	0.241821	1.34575	0.223914	1.20451
	[-5, 0]	0.721386	-0.138856	1.04175	1.53101	2.61917	2.27811	0.967019	0.797827	1.0856	3.19317	0.631658	1.71648	1.36717	1.31622	1.31651	-0.00813599	0.693063	0.481828	1.52416	1.40562	1.68632	1.06774	0.995473	1.56085	3.12113	1.96654	1.83017	1.64329	0.807967	0.255756	1.92232	1.35459	1.28205	3.83593	1.39742	0.988912	1.34037	0.202773	0.0895128	0.00384245	1.26153	1.34887	1.76433	0.737476	1.00652	0.932408	0.901126	0.823148
4c	Labels (BrainAmp)	'Fp1'	'Fz'	'F3'	'F7'	'FT9'	'FC5'	'FC1'	'C3'	'T7'	'TP9'	'CP5'	'CP1'	'Pz'	'P3'	'P7'	'O1'	'Oz'	'O2'	'P4'	'P8'	'TP10'	'CP6'	'CP2'	'Cz'	'C4'	'T8'	'FT10'	'FC6'	'FC2'	'F4'	'F8'	'Fp2'	'AF7'	'AF3'	'F1'	'F5'	'FT7'	'FC3'	'C1'	'C5'	'TP7'	'CP3'	'P1'	'P5'	'PO7'	'PO3'	'POz'	'PO4'
	[-20, -15]	-1.27091	0.22474	0.892087	-0.333942	1.05465	0.334093	2.46961	2.44895	1.43298	2.66353	2.29875	2.44446	1.03374	0.688842	0.829298	1.65879	1.5424	1.27981	1.04512	1.71732	0.315466	1.01692	2.30299	1.16517	0.843423	1.2142	2.05278	0.212225	1.52778	0.753117	-0.343853	-0.438645	0.930091	1.3491	0.707446	1.02426	1.54203	1.39674	3.75634	-0.15216	2.11085	3.83296	1.45326	1.51684	1.38257	1.01642	0.234328	-0.155324
	[-15, -10]	-0.203307	0.492529	1.5044	1.3211	1.06805	0.716898	1.57094	1.24069	1.60111	1.76556	0.976901	1.49765	0.566185	1.41203	1.23038	1.24469	2.09316	1.26329	1.95348	1.21173	0.866975	1.39466	2.70482	1.77652	1.85914	-0.0832482	1.04834	1.24827	1.85146	1.37105	0.935819	1.49209	0.321067	0.199516	1.58376	1.25012	0.505675	1.28016	0.218701	1.0783	-0.302965	1.96324	1.12718	0.829048	-0.130952	1.17225	2.46491	0.841216
	[-10, -5]	1.4572	1.03111	1.48376	2.82928	1.66882	1.88036	1.85585	1.51099	2.41495	1.47377	2.24973	-0.0876893	0.709779	0.871844	2.09691	0.851144	2.17103	0.765697	0.793961	2.3225	2.28396	2.73692	0.166107	1.46535	1.37974	1.96162	2.34864	1.82976	1.32084	0.772617	0.625577	1.20058	2.42833	1.62148	1.59504	1.57924	2.60252	1.34639	0.686863	0.929733	2.22952	0.746905	0.768467	1.56971	0.602008	0.421119	0.262712	0.713181
	[-5, 0]	0.42095	-0.0955856	0.91948	2.56284	2.24789	2.21332	2.36037	0.754868	2.51763	1.17241	1.53963	0.957162	2.05471	2.58533	1.32163	0.513382	0.525085	-0.9122	0.553072	1.19713	1.18663	-0.803949	0.802254	1.59388	2.42882	1.07893	1.59021	1.30621	2.89273	1.09309	1.1571	0.624964	0.663268	1.0821	0.944523	0.913071	1.46784	1.06409	1.64283	0.900981	1.10562	1.97283	1.08728	1.72018	0.506327	0.857945	0.555972	2.70392
4d	Labels (BrainAmp)	'Fp1'	'Fz'	'F3'	'F7'	'FT9'	'FC5'	'FC1'	'C3'	'T7'	'TP9'	'CP5'	'CP1'	'Pz'	'P3'	'P7'	'O1'	'Oz'	'O2'	'P4'	'P8'	'TP10'	'CP6'	'CP2'	'Cz'	'C4'	'T8'	'FT10'	'FC6'	'FC2'	'F4'	'F8'	'Fp2'	'AF7'	'AF3'	'F1'	'F5'	'FT7'	'FC3'	'C1'	'C5'	'TP7'	'CP3'	'P1'	'P5'	'PO7'	'PO3'	'POz'	'PO4'
	[-20, -15]	-0.55911	0.417416	1.00598	1.42733	1.0218	0.207994	1.59711	0.793023	0.757268	1.28723	1.9472	0.52222	0.315586	1.60774	2.10629	1.08229	1.17708	1.02563	0.497059	0.731551	1.24233	1.78658	2.50243	-0.383344	1.55093	1.07151	1.97528	0.56904	1.449	0.973081	0.886362	0.281339	1.87965	0.524869	1.09092	2.28784	1.16581	1.10973	1.23227	0.575426	1.6165	2.28323	1.14171	0.476346	2.23975	2.00403	0.130825	1.05308
	[-15, -10]	1.9138	1.13138	0.069944	1.22941	0.431905	2.09805	0.638714	-0.00407877	1.68774	1.94213	1.84061	1.17928	0.0341921	1.44826	2.44479	0.560843	0.740976	2.52818	1.64747	0.588297	1.81539	1.55829	2.95912	1.29861	0.655919	-1.10437	0.777341	0.513813	1.29609	0.997443	1.81389	0.684739	0.0264518	0.940039	0.545614	2.54716	2.29684	0.594454	-0.415178	1.2614	0.636842	1.5224	1.78114	2.10664	0.947022	0.765928	0.570083	0.448964
	[-10, -5]	2.32362	2.0204	0.882153	2.12485	0.890204	1.19941	-0.00312231	1.22501	1.45532	1.8731	1.63367	-0.754153	0.458203	0.997194	1.35641	1.32912	1.03648	-0.283656	1.45185	0.77527	1.3054	2.35863	0.884181	1.39924	0.442228	1.89713	1.84157	1.81968	0.557941	-0.401996	0.375008	2.14377	1.53703	1.77705	0.376392	1.6241	2.48686	0.840722	0.820192	-0.186349	1.6928	1.24926	-0.888211	1.91162	0.626157	1.1819	1.00261	1.18357
	[-5, 0]	-0.289527	0.476569	1.19054	2.04481	1.89645	3.09044	3.35428	2.77095	2.30805	1.08964	1.0519	1.73309	0.475299	2.55433	-0.0281562	-0.853775	1.27093	0.557865	0.831283	-0.0320386	1.19154	1.84356	2.39841	2.31762	2.82945	0.714387	2.31065	0.99973	3.64884	1.17601	1.59142	0.0492334	0.643261	1.81036	1.32729	1.67165	1.97601	2.5216	2.99243	2.12203	1.57105	1.76654	0.912393	1.65612	1.08337	0.401075	-0.280034	0.347536
[truncated: 15 more columns]

[truncated: 8 more sheets: Figure S5, Figure S6, Figure S7, Figure S8, Figure S9, Figure S10, Figure S11, Figure S12]
